# Supplementary material for: Concentration variance decay during magma mixing: a volcanic chronometer
Source: Sci Rep. 2015 Sep 21;5:14225. doi: 10.1038/srep14225 (PMC4585707; doi:10.1038/srep14225)
Supplement: Supplementary Dataset 1 [file srep14225-s1.xls]

## Sheet: Averno
MOST EXTREME COMPOSITIONS USED AS END-MEMBERS FOR THE CALCULATION OF NORMALIZED CONCENTRATION VARIANCE ARE REPORTED IN THE RED COLOR
	SiO2	TiO2	Al2O3	FeOtot	MgO	CaO	Na2O	K2O	tot	Rb	Sr	Zr	Nb	Ba	La	Ce	Sm	Eu	Tb	Yb	Hf	Ta	Th	U
AVR_01	62.46	0.42	18.27	3.19	0.29	1.84	6.64	6.88	100	534.47	12.63	849.93	124.98	3.7	152.97	311.43	18.28	1.01	1.71	6.92	19.11	6.06	82.53	33.28
AVR_02	62.61	0.42	18.62	3.06	0.21	1.59	6.78	6.71	100	490.58	8.82	833.33	128.72	6.3	151.42	324.91	17.95	1.12	1.61	6.45	18.33	5.82	83.36	35.19
AVR_03	61.9	0.42	18.27	3.11	0.32	1.94	7.16	6.88	100	515.56	18.8	888.44	129.45	4.86	156.45	319.46	18.99	1.09	1.71	6.95	19.56	6.15	85.25	34.71
AVR_04	62.44	0.43	18.42	3.14	0.23	1.84	6.72	6.78	100	477.62	12.62	892.29	121.91	3.42	147.55	291.84	18.3	1.03	1.65	6.66	19.95	6.1	81.83	32.09
AVR_05	61.86	0.4	18.16	3	0.39	1.89	7.65	6.64	100	600.04	36.58	1058.75	141.12	7.47	217.72	390.83	25.43	1.57	2.42	9.33	22.22	6.6	101.61	32.52
AVR_06	62.14	0.41	18.27	3.08	0.32	1.84	7.14	6.8	100	545.18	27.55	983.02	132.95	6.17	187.19	354.22	24.2	1.39	2.15	8.39	22	6.65	88.35	29.71
AVR_07	62.46	0.42	18.33	3.22	0.2	1.83	6.6	6.94	100	443.53	12.59	972.68	122.64	4.99	157.53	294.47	21	1.4	1.94	7.52	21.93	6.38	81.51	25.57
AVR_08	62.59	0.42	18.41	3.19	0.23	1.73	6.61	6.81	100	482.53	10.92	993.82	127.64	5.15	173.23	316.31	21.74	1.36	1.95	8.13	23.21	6.63	86.39	29.45
AVR_09	63.08	0.4	18.16	3	0.2	1.59	7.65	6.64	100	600.04	8.82	1058.75	141.12	2.87	217.72	390.83	25.43	1.93	2.42	9.33	23.21	6.7	101.61	35.19
AVR_10	62.8	0.42	18.54	3.28	0.21	1.71	6.1	6.94	100	501.13	11.12	968.2	128.53	3.21	165.67	318.47	20.07	1.18	1.86	7.47	21.4	6.57	81.71	28.14
AVR_11	62.67	0.43	18.53	3.29	0.2	1.68	6.19	7	100	487.4	11.11	972.95	127.42	2.87	164.78	320.4	19.98	1.17	1.86	7.08	21.19	6.53	81.62	27.81
AVR_12	63.08	0.43	18.43	3.27	0.2	1.77	6	6.83	100	464.97	17.01	981.53	122.44	6.35	157.15	296.92	18.22	1.15	1.8	7.14	21.69	6.44	82.26	26.56
AVR_13	62.91	0.44	18.43	3.23	0.2	1.71	6.07	7.01	100	466.59	17.7	967.12	122.12	7	157.17	301.46	19.46	1.17	1.84	6.94	21.57	6.39	80.2	26.47
AVR_14	62.8	0.43	18.39	3.28	0.21	1.69	6.11	7.08	100	485.43	17.2	979.29	128.06	8.04	171.35	326.58	21.01	1.24	1.86	7.52	21.46	6.7	83.98	27.59
AVR_15	63	0.43	18.47	3.23	0.21	1.79	6.03	6.84	100	485.72	20.09	879.52	125.84	6.13	154.58	311.01	18.8	1.06	1.7	6.57	19.17	6.09	76.11	28.28
AVR_16	62.43	0.46	18.6	3.3	0.26	1.8	5.91	7.23	100	476.95	34.63	818.7	114.44	8.7	150.6	296.48	18.69	1.31	1.66	6.3	18.16	5.8	71.6	26.03
AVR_17	62.48	0.45	18.47	3.26	0.24	1.77	6.07	7.28	100	438.26	27.04	777.62	109.27	12.42	137.02	269.51	16.62	1.2	1.61	5.93	17.11	5.27	65.33	25
AVR_18	62.17	0.46	18.59	3.47	0.32	1.98	5.45	7.58	100	435.74	77.25	633.64	96.61	32.52	120.06	246.39	14.87	1.31	1.28	4.85	13.81	4.61	54.36	21.93
AVR_19	61.95	0.47	18.63	3.38	0.36	2.03	5.4	7.78	100	436.19	95.13	592.16	86.47	38.63	112.34	222.74	14.13	1.45	1.27	4.59	12.71	4.21	50.82	19.25
AVR_20	61.94	0.47	18.67	3.36	0.35	1.99	5.44	7.78	100	419.05	90.6	663.79	87.84	38.54	122.02	229.92	14.99	1.56	1.41	5.27	15.44	4.69	56.94	19.7
AVR_21	62.01	0.46	18.7	3.39	0.31	1.99	5.63	7.52	100	399.46	79.76	652.98	90.13	35.35	118.66	231.65	14.6	1.33	1.38	5.02	15.11	4.79	56.81	20.76
AVR_22	61.71	0.48	18.48	3.4	0.34	2.1	5.79	7.7	100	372.37	73.66	553.5	84.55	28.5	107.63	219	13.71	1.36	1.22	4.32	12.57	4.26	48.47	19.43
AVR_23	62.6	0.45	18.44	3.3	0.25	1.81	6.09	7.05	100	510.8	36.32	770.34	117.18	19.74	148.66	307.95	17.88	1.23	1.68	6.35	17.51	5.54	68.1	27.67
AVR_24	62.12	0.47	18.71	3.41	0.36	1.94	5.24	7.75	100	380.03	92.96	603.52	84.05	43.53	113.16	221.56	14.92	1.44	1.32	4.74	13.56	4.44	51.23	18.83
AVR_25	62.03	0.47	18.57	3.4	0.35	1.96	5.57	7.65	100	430.56	80.42	702.4	92.5	33.92	131.08	249.74	16.64	1.51	1.55	5.66	16.26	5.04	61.56	21.54
AVR_26	62.24	0.48	18.55	3.46	0.35	1.94	5.47	7.52	100	421.91	68.26	639.33	94.57	33.84	120.37	245.43	14.89	1.32	1.33	5.22	14.32	4.82	57.22	22.83
AVR_27	61.7	0.48	18.76	3.56	0.32	2.09	5.01	8.07	100	330.34	89.2	444.74	66.06	44.5	82.9	163.26	10.89	1.39	0.99	3.31	10.46	3.44	38.63	16.53
AVR_28	62.58	0.48	18.55	3.48	0.33	1.87	5.19	7.51	100	390.76	63.63	667	93.97	36.74	124.93	242.63	15.49	1.42	1.41	5.45	15.37	4.87	60.62	23.7
AVR_29	62.49	0.47	18.49	3.45	0.34	1.83	5.55	7.38	100	423.79	55.94	693.54	97.29	31.1	130.27	258.76	16.09	1.38	1.5	5.74	16.14	5.04	64.73	22.84
AVR_30	61.6	0.48	18.9	3.62	0.43	2.09	4.87	8.01	100	378	151.49	503.73	74.63	89.39	99.76	198.29	12.67	1.5	1.11	4.06	11.44	3.69	46.28	15.97
AVR_31	61.43	0.48	18.92	3.6	0.41	2.12	4.86	8.17	100	324.53	134.07	440.5	64.14	77.52	81.77	160.9	10.32	1.43	1.06	3.56	9.65	3.26	35.39	12.25
AVR_32	61.87	0.47	18.6	3.43	0.32	1.93	5.66	7.71	100	369.94	67.19	566.57	80.37	32.38	98.77	197.73	12.85	1.21	1.14	4.27	12.3	3.96	45.5	16.23
AVR_33	61.99	0.47	18.54	3.42	0.37	1.92	5.77	7.52	100	483.19	80.13	602.37	92.93	40.2	119.4	236.69	14.5	1.4	1.32	4.98	12.55	4.1	50.99	19.54
AVR_34	62.15	0.46	18.51	3.34	0.29	1.88	5.95	7.41	100	413.38	54.78	631.15	92.06	26.52	112.51	232.03	14.17	1.22	1.3	4.93	14.25	4.66	53.84	19.89
AVR_35	62.36	0.47	18.4	3.37	0.37	1.92	5.73	7.38	100	428.23	63.82	650.1	94.86	31.78	118.82	236.36	16.47	1.3	1.53	5.4	14.45	4.57	55.5	20.39
AVR_36	61.88	0.47	18.38	3.39	0.39	2.01	5.65	7.83	100	459.96	75.21	626.57	91.06	37.75	117.04	233.35	16.08	1.44	1.51	5.63	14.13	4.46	54.11	19.57
AVR_37	61.71	0.47	18.27	3.48	0.41	2.13	5.28	8.24	100	414.71	119.98	671.02	86.37	69.68	120.7	224.69	15.1	1.78	1.49	5.5	14.47	4.41	55.19	17.17
AVR_38	62.54	0.45	18.21	3.32	0.35	1.94	5.66	7.54	100	477.56	85.03	742.98	99.61	44.84	137.99	262.54	17.31	1.58	1.72	6.11	16.91	5.13	65.37	21.66
AVR_39	61.7	0.47	18.43	3.37	0.43	2.19	5.22	8.19	100	342.52	159.33	608.75	80.75	86.15	117.2	216.88	15.13	1.85	1.49	5.14	13.89	4.31	51.94	16.64
AVR_40	62	0.46	18.51	3.42	0.37	1.97	5.51	7.77	100	361.96	98.67	728.76	93.73	52.64	135.74	250.22	17.63	1.69	1.57	5.86	16.68	5.2	63.97	19.57
AVR_41	61.7	0.49	18.29	3.64	0.4	2.07	5.23	8.17	100	390.44	121.97	690.07	85.29	65.63	125.29	228.05	15.92	1.75	1.56	5.32	15.69	4.69	59.47	18.28
AVR_42	61.92	0.49	18.41	3.54	0.36	2.09	5.32	7.88	100	391.47	95.56	624.71	85.18	52.94	110.22	215.82	14.3	1.42	1.29	4.58	14.08	4.45	52.42	18.23
AVR_43	62.07	0.47	18.43	3.42	0.35	2.06	5.45	7.75	100	397.03	89.12	659.7	87.02	49.81	114.05	219.16	14.94	1.58	1.4	5.07	14.84	4.64	55.12	18.67
AVR_44	61.09	0.49	18.59	3.48	0.46	2.12	5.28	8.48	100	411.94	160.53	506.4	73.22	92.91	102.81	201.11	13.89	1.83	1.18	4.3	11.16	3.69	44.4	15.6
AVR_45	61.16	0.52	18.4	3.66	0.36	2.09	5.54	8.27	100	406.13	85.43	550.49	84.99	46.98	102.95	213.72	14.05	1.5	1.2	4.22	12.38	4.27	46.58	18.4
AVR_46	61.24	0.49	18.53	3.62	0.42	2.12	5.3	8.29	100	377.36	125.6	484.21	70.05	67.64	90.82	182.57	12.44	1.57	1.09	3.8	10.91	3.68	40.76	15.28
AVR_47	61.08	0.49	18.56	3.58	0.46	2.13	5.31	8.39	100	387.1	139.08	514.48	70.71	69.79	98.4	192.16	12.94	1.65	1.16	4.23	11.91	3.71	43.89	15.26
AVR_48	61.16	0.49	18.62	3.6	0.41	2.22	5.17	8.33	100	352.86	134.04	557.7	68.67	73.44	96.87	178.82	13.25	1.7	1.21	4.42	13.21	3.94	45.49	13.97
AVR_49	61.08	0.49	18.6	3.52	0.44	2.14	5.23	8.49	100	355.67	148.54	513.28	67.46	105.5	95.02	180.82	12.79	1.79	1.18	4.05	11.87	3.74	42.65	13.8
AVR_50	61.13	0.49	18.52	3.53	0.47	2.17	5.27	8.41	100	385.67	162.24	592.49	76.92	113.23	113.5	208.85	15.15	1.73	1.38	4.83	13.67	4.11	49.77	15.39
AVR_51	60.37	0.52	18.92	4.14	0.58	2.45	4.75	8.94	100	324.53	349.88	421.97	57.76	326.29	81.77	160.9	10.32	1.01	0.99	3.3	9.63	2.96	35.39	12.16
AVR_52	60.68	0.52	18.46	4.14	0.48	2.38	5.14	8.21	100	410.4	157.08	611.09	76.94	76.62	116.11	211	15.58	1.91	1.4	4.95	13.69	4.16	49.95	15.45
AVR_53	61.24	0.48	18.59	3.59	0.53	2.21	5.12	8.23	100	419.96	171.42	504.87	73.37	91.46	108.9	212.37	14.5	1.89	1.32	4.32	11.44	3.71	43.76	15.34
AVR_54	61.29	0.5	18.58	3.62	0.39	2.14	5.37	8.12	100	368.81	95.06	464.44	72.72	49.98	86.45	182.07	11.62	1.44	1.02	3.3	10.36	3.59	38.98	16.34
AVR_55	60.91	0.49	18.65	3.78	0.5	2.27	5.17	8.22	100	371.58	160.4	447.54	67.25	95.41	91.31	183.71	12.62	1.73	1.04	3.69	10.35	3.38	39.09	14.88
AVR_56	60.79	0.49	18.75	3.64	0.48	2.32	5.02	8.51	100	359.11	213.54	475.92	63.58	152.02	91.91	173.76	12.18	1.78	1.07	3.79	10.88	3.3	39.11	13.31
AVR_57	61.03	0.48	18.51	3.46	0.46	2.17	5.26	8.63	100	390.84	162.26	533.97	69.44	75.72	105.33	193.94	13.7	1.93	1.29	4.36	12.14	3.73	44.3	13.81
AVR_58	61.29	0.48	18.56	3.53	0.43	2.12	5.35	8.24	100	388.59	157.44	590.65	75.75	101.04	112.02	207.6	14.9	1.8	1.37	5.14	13.32	4.24	49.63	16.18
AVR_59	61.43	0.48	18.61	3.41	0.4	2.06	5.42	8.18	100	366.08	106.8	552.05	72.76	49.05	100.93	191.18	13.91	1.68	1.28	4.26	12.45	4.04	46.06	15.32
AVR_60	60.37	0.49	18.8	3.62	0.58	2.45	4.75	8.94	100	361.68	349.88	421.97	57.76	326.29	88.24	165.59	12.04	1.9	1.07	3.32	9.63	2.96	35.72	12.16
AVR_61	61.33	0.48	18.56	3.49	0.47	2.19	5.24	8.24	100	387.61	156.01	512.63	71.26	104.26	98.05	188.77	13.3	1.72	1.18	3.96	11.79	3.7	43.13	15.26
AVR_62	61.42	0.48	18.34	3.46	0.4	2.11	5.42	8.38	100	385.88	140.69	499.18	76.61	90.49	97.73	198.71	13.05	1.56	1.19	3.95	11.46	3.85	43.58	17.16

## Sheet: Astroni
MOST EXTREME COMPOSITIONS USED AS END-MEMBERS FOR THE CALCULATION OF NORMALIZED CONCENTRATION VARIANCE ARE REPORTED IN THE RED COLOR
	SiO2	TiO2	Al2O3	FeOtot	MgO	CaO	Na2O	K2O	tot	Rb	Sr	Zr	Nb	Ba	La	Ce	Sm	Eu	Tb	Yb	Hf	Ta	Th	U
AST_01	59.17	0.45	19.24	4.13	0.82	3.03	4.22	8.67	100	353.53	492.3	353.02	48.44	583.24	70.38	130.5	8.52	1.89	0.9	2.39	7	2.93	32.05	13.47
AST_02	59.17	0.47	19.28	4.26	0.85	3.17	4.29	8.42	100	365.31	548.39	388.97	49.76	653.36	74.64	137.64	9.28	2.03	1.02	2.89	7.78	3.07	35.12	14.57
AST_03	59.19	0.53	19.26	4.24	0.82	3.23	4.32	8.29	100	374.2	559.05	384.77	52.67	636.19	76.62	143.29	10.05	2.09	0.97	2.9	7.65	3.16	35.4	13.99
AST_04	59.17	0.42	19.35	4.11	0.75	3.26	4.29	8.64	100	341.25	514.89	344.93	47.17	663.21	71.66	130.65	8.68	2.06	0.83	2.49	7.31	2.87	32.99	11.78
AST_05	59.03	0.51	19.32	4.13	0.81	3.34	4.32	8.54	100	380.1	704.46	414.74	53.07	794.45	84.27	153.3	10.99	2.47	1.25	3.41	8.7	3.36	41.37	12.4
AST_06	58.8	0.49	19.16	4.22	0.77	3.36	4.53	8.66	100	354.56	544.75	349.42	46.36	632.16	71.14	130.04	9.22	1.97	0.99	2.8	7.79	2.93	33.93	11.46
AST_07	58.91	0.43	19.15	4.13	0.72	3.31	4.54	8.78	100	363.18	516.34	326.64	45.91	685.8	72.35	130.04	9.02	2	0.85	2.6	7.23	2.96	32.02	11.8
AST_08	58.95	0.51	19.36	4.31	0.7	3.24	4.26	8.66	100	348.5	500.57	346.66	48.13	607.84	71.15	137.89	9.44	1.97	0.91	2.77	7.38	2.86	32.34	10.66
AST_09	59.18	0.55	19.29	4.21	0.75	3.35	4.34	8.31	100	371.28	607.75	367.53	51.42	733.47	75.67	146.1	9.85	2.13	1.03	3.02	7.57	2.95	35.46	11.02
AST_10	59.19	0.47	19.33	4.2	0.72	3.12	4.34	8.47	100	327.25	459.84	312.98	47.28	575.51	69.52	131.4	8.21	1.77	0.86	2.25	7.17	2.63	28.13	11.82
AST_11	59.16	0.43	19.29	4.18	0.76	3.19	4.39	8.45	100	343.67	505.32	343.43	47.18	629.53	68.04	126.63	7.9	1.92	0.86	2.45	6.99	2.93	30.95	11.92
AST_12	59.03	0.45	19.27	4.3	0.8	3.44	4.25	8.33	100	366.44	644.87	398	52.18	792.13	84.65	151.98	10.44	2.32	1.11	3.15	8.25	3.23	39.45	9.77
AST_13	59.08	0.46	19.31	4.29	0.81	3.26	4.26	8.53	100	355.76	513.43	389.4	49.62	647.09	72	135.9	9.04	2.09	0.97	2.58	8.04	3.1	34.96	10.5
AST_14	59.2	0.37	19.35	4.08	0.7	3.01	4.55	8.74	100	380	459.98	433.58	53.55	575.51	87.36	154.97	10.99	2.58	1.25	3.47	9.78	3.6	43.8	14.57
AST_15	59.18	0.46	19.3	4.11	0.74	3.15	4.27	8.32	100	366.73	686.01	433.58	52.39	910.98	80.97	153.37	10.41	2.48	1.19	3.21	9.2	3.43	41.22	9.77
AST_16	59.15	0.37	19.25	4.27	0.8	3.21	4.26	8.4	100	367.09	600.67	416.18	52.68	752.65	80.24	154.97	10.13	2.5	1.18	3.37	9.78	3.6	43.8	8.86
AST_17	59.02	0.43	19.3	4.28	0.82	3.19	4.27	8.57	100	370.97	650.43	419.71	53.55	804.56	87.36	152.56	10.73	2.34	1.09	3.47	8.98	3.53	40.29	10.33
AST_18	59.17	0.43	19.29	4.22	0.84	3.32	4.36	8.07	100	351.55	544.7	340.95	47.67	650.41	73.97	135.99	9.65	2.06	0.97	2.96	7.45	3.07	34.34	9.89
AST_19	59.04	0.48	19.32	4.25	0.79	3.24	4.47	8.4	100	365.8	604.36	370.65	51.96	720.91	82.04	149.03	9.76	2.18	1	2.9	7.71	3.15	36.62	10.73
AST_20	59.19	0.48	19.31	4.23	0.82	3.18	4.39	8.4	100	356.9	553.13	363.71	48.57	648.84	74.93	137.2	9.66	2.04	0.92	2.88	7.58	2.97	33.9	10.22
AST_21	59.15	0.5	19.37	4.24	0.85	3.24	4.33	8.32	100	357.36	586.97	413.22	50.98	735.05	79.14	140.94	10.36	2.08	1.01	2.95	8.33	3.18	36	10.18
AST_22	58.57	0.43	19.3	4.55	0.88	3.48	4.33	8.46	100	299.1	507.27	354.74	46.44	675.67	65.32	124.29	9.03	1.99	0.91	2.61	7.13	2.88	31.26	9.96
AST_23	58.45	0.52	19.27	4.76	0.93	3.83	3.98	8.25	100	372.67	754.18	410.85	51.59	1012.26	85.18	154.04	10.39	2.58	1.12	3.22	8.45	3.26	38.06	10.92
AST_24	57.24	0.55	19.1	5.4	1.5	4.67	3.79	8.01	100	307.5	697.74	282.76	42.26	1002.81	69.58	129.57	9.32	2.16	0.9	2.38	5.95	2.54	27.5	9.33
AST_25	57.97	0.51	19.22	5.1	1.26	4.27	3.79	7.89	100	337.93	760.64	316.23	44.82	1110.94	73.96	140.16	9.93	2.34	0.94	2.56	6.42	2.71	30.56	9.39
AST_26	58.08	0.51	19.1	5.21	1.33	4.25	3.7	7.86	100	338.23	718.33	299.48	43.76	1020.49	69.67	138.07	9.56	2.32	0.97	2.56	6.38	2.66	29.59	9.39
AST_27	58.24	0.51	19.21	4.93	1.23	4.07	3.85	7.95	100	297.72	620.04	317.94	42.58	877.43	68.47	122.24	8.85	2.05	0.88	2.63	6.44	2.58	29.06	9.35
AST_28	57.35	0.58	19.1	5.42	1.57	4.52	3.72	7.84	100	290.74	766.52	314.8	42.52	1142.27	71.3	130.79	9.85	2.27	1.02	2.42	6.33	2.43	28	9.38
AST_29	57.98	0.55	19.24	5	1.29	4.1	3.83	8.01	100	327.32	735.78	349.12	44.72	1023.21	75.33	134.51	10.13	2.34	1.07	2.91	7.21	2.78	31.3	9.34
AST_30	57.1	0.58	19.07	5.43	1.57	4.82	3.7	7.73	100	290.7	766.82	282.76	42.26	1142.27	65.32	120.42	7.9	1.77	0.83	2.25	5.89	2.43	27.5	8.86
AST_31	58.88	0.49	19.36	4.72	0.97	3.75	3.88	7.95	100	326.89	679.22	348	46.4	950.19	74.65	137.34	10.19	2.24	1.02	2.74	7.1	2.89	33.14	9.39
AST_32	58.94	0.46	19.28	4.68	0.89	3.57	3.93	8.26	100	308.41	585.58	335.46	46.25	798.47	71.69	130.02	9.46	2.09	0.99	2.84	6.88	2.84	31.88	9.33
AST_33	58.18	0.53	19.29	4.93	1.3	4.06	3.85	7.86	100	313.14	701.7	326.92	43.16	979.8	74.74	132.14	9.86	2.26	1.05	2.75	7.04	2.68	32.97	9.37
AST_34	57.91	0.52	19.21	4.99	1.16	4.6	3.9	7.78	100	294.86	761.39	334.2	43.54	1078.27	74.26	133.1	10.32	2.26	1.07	2.61	7.2	2.69	36.55	9.39
AST_35	57.53	0.54	19.08	5.09	1.21	4.8	3.9	7.87	100	305.27	696.25	291.07	42.48	990.13	69.69	128.06	9.07	2.13	0.92	2.69	5.89	2.48	28.32	9.32
AST_36	59.13	0.47	19.26	4.51	0.88	3.65	4.27	7.82	100	308.92	543.24	315.61	42.33	686.24	71.22	120.42	8.75	1.95	0.94	2.69	6.56	2.7	29.76	9.34

## Sheet: Agnano_Monte_Spina
MOST EXTREME COMPOSITIONS USED AS END-MEMBERS FOR THE CALCULATION OF NORMALIZED CONCENTRATION VARIANCE ARE REPORTED IN THE RED COLOR
	SiO2	TiO2	Al2O3	FeOtot	MgO	CaO	Na2O	K2O	tot	Rb	Sr	Zr	Nb	Ba	La	Ce	Sm	Eu	Tb	Yb	Hf	Ta	Th	U
AMS_01	62.15	0.52	18.35	3.17	0.51	2.87	4.53	7.88	100	369.31	418.83	636.2	71.9	503.5	109.23	184.48	13.69	2.13	1.43	4.89	16.47	5.03	62.01	14.3
AMS_02	62	0.51	18.1	3.98	0.45	2.79	4.37	7.79	100	366.56	442.39	541.26	64.6	578.69	97.38	169.79	11.96	2.19	1.3	4.32	13.46	4.32	52.28	12.96
AMS_03	62.15	0.48	17.99	3.17	0.39	2.55	4.94	8.23	100	391.15	329.56	653.56	80.24	403.87	109.94	195.66	13.69	2.6	1.47	5.16	16.47	5.13	62.66	15.48
AMS_04	61.33	0.5	18.64	3.99	0.55	2.7	4.62	7.66	100	376.61	369.84	536.1	70.82	482.69	97.65	179.1	11.72	1.98	1.2	4.46	12.92	4.25	52.1	13.98
AMS_05	61.42	0.48	18.58	3.78	0.39	2.59	4.94	7.81	100	391.15	391.14	635.89	80.24	508.39	109.94	195.66	12.63	2.01	1.35	4.95	15.16	4.88	62.32	15.48
AMS_06	60.99	0.52	18.56	4.09	0.56	2.72	4.71	7.85	100	372.47	370.72	627.62	77.08	464.39	109.58	192.44	13.29	2	1.41	4.87	16.09	5.13	62.38	15.22
AMS_07	61.23	0.49	18.72	3.86	0.59	2.55	4.8	7.76	100	361.39	383.42	653.56	74.1	440.56	109.09	183.81	13.41	2.08	1.47	5.16	16.19	4.95	62.66	14.24
AMS_08	61.15	0.5	18.68	3.98	0.45	2.6	4.75	7.88	100	357.58	521.18	427.36	56.65	748.22	81.18	154.18	10.78	2.16	1.05	3.67	10.29	3.31	40.18	11.03
AMS_09	61.31	0.53	18.32	3.63	0.48	2.88	4.6	8.23	100	309.59	419.69	478.42	62.17	537.68	87.16	161.83	11.24	1.83	1.13	3.9	11.53	3.84	45.65	11.92
AMS_10	60.69	0.53	18.79	4.28	0.57	2.98	4.35	7.81	100	362.36	485.44	485.12	59.34	671.43	88	155.79	11.61	2.2	1.19	3.56	11.92	3.94	46.42	11.43
AMS_11	61	0.55	18.33	3.91	0.71	3.15	4.3	8.05	100	348.4	534.13	481.65	58.11	745.47	90.86	159.61	12.05	2.3	1.24	4.24	12.11	3.92	46.72	11.41
AMS_12	59.85	0.56	18.49	4.7	1.07	3.52	4.13	7.68	100	368.7	329.56	472.29	67.28	403.87	81.74	159.66	9.96	1.75	1.09	3.49	11.54	4.11	47.16	13.46
AMS_13	60.04	0.57	18.53	4.71	1.02	3.66	4.1	7.37	100	285.69	491.27	472.68	57.01	664.06	86.73	154.75	11.76	2.16	1.28	3.84	11.92	3.79	46.94	11.42
AMS_14	61.42	0.58	17.99	3.56	1.07	3.78	3.95	7.65	100	331.3	419.23	320.35	49.8	594.89	62.86	128.57	8.94	1.75	0.86	2.62	7.91	2.9	31.88	10.67
AMS_15	60.56	0.58	18.34	4.21	0.92	3.53	4.28	7.57	100	292.58	482.65	435.63	59.31	656.55	84.36	158.67	11.04	2.03	1.07	3.65	10.72	3.62	41.75	11.24
AMS_16	60.37	0.58	18.44	4.15	0.84	3.47	4.37	7.8	100	349.21	481.45	439.12	59.02	640.79	83.87	154.54	10.87	2.03	1.07	3.59	11.01	3.71	43.39	11.44
AMS_17	60.23	0.58	18.44	4.16	0.9	3.56	4.25	7.88	100	329.98	485.13	446.77	57.29	673.14	85.09	153.22	10.98	2.24	1.13	3.77	11.8	3.63	44.67	11.59
AMS_18	60.47	0.55	18.57	4.42	0.9	3.42	4.13	7.55	100	341.46	496.52	399.02	56.54	698.57	78.22	151.25	10.39	2.12	1.02	3.46	10.2	3.44	40.36	11.34
AMS_19	60.49	0.58	18.42	4	0.93	3.65	4.15	7.77	100	330.36	506.66	381.43	53.23	748.94	76.47	143.89	10.17	1.98	1.04	3.08	9.85	3.26	38.41	10.7
AMS_20	59.86	0.56	18.63	4.52	1.05	3.69	4.07	7.62	100	343.93	544.82	434.02	56.45	776.09	84.81	155.86	11.03	2.21	1.14	3.4	11.33	3.66	43.11	10.99
AMS_21	60.14	0.58	18.32	4.21	1.09	3.91	4.09	7.67	100	314.11	547.62	418.18	56.52	785	83.88	156.79	11.05	2.45	1.17	3.66	10.52	3.55	40.98	11.21
AMS_22	59.41	0.58	18.61	4.76	0.93	3.83	4.06	7.83	100	343.7	590.73	462.42	58.72	844.99	90.63	164.62	11.79	2.47	1.24	4.1	11.28	3.77	42.51	10.92
AMS_23	59.94	0.56	18.47	4.76	1.09	3.82	4	7.37	100	325.03	544.16	374.25	52.83	833.6	74.44	144.99	10.21	2.09	1.05	3.19	9.13	3.23	37.01	10.11
AMS_24	60.02	0.57	18.39	4.71	1.02	3.77	3.99	7.52	100	330.73	458.92	316.58	51.37	740.81	63.87	133.88	8.63	1.84	0.83	2.58	7.91	2.92	31.78	10.52
AMS_25	59.88	0.59	18.51	4.03	1.2	3.89	4.04	7.87	100	344.69	620.82	447.18	54.37	945.76	87.82	154.6	12.46	2.44	1.27	3.8	11.01	3.51	42.35	10.21
AMS_26	59.37	0.59	18.45	4.86	1.21	3.9	3.97	7.65	100	344.37	597.37	369.81	51.54	970.57	76.57	148.31	10.55	2.27	1.05	3.28	9.05	3.12	36.28	10.24
AMS_27	59.96	0.58	18.38	3.93	1.2	4.19	4	7.77	100	366.99	541.65	367.47	52.14	846.97	74.56	146.99	9.75	2.11	1.08	3.26	9.42	3.05	35.18	10.29
AMS_28	59.93	0.57	18.34	4.52	1.21	3.92	3.95	7.57	100	337.18	556.56	447.64	54.12	797.99	86.99	153.46	11.53	2.19	1.25	3.56	11.09	3.52	42.27	10.41
AMS_29	58.95	0.59	18.54	4.94	1.29	4.22	3.91	7.56	100	331.25	650.38	415.4	50	1027.34	81.37	142.17	11.38	2.41	1.17	3.77	10.31	3.29	39.24	9.51
AMS_30	59.47	0.58	18.44	4.76	1.31	4	3.88	7.57	100	326.21	615.92	458.16	51.53	903.37	89.7	153.57	12.52	2.6	1.32	3.91	11.15	3.49	42.85	10.24
AMS_31	59.2	0.58	18.34	5.01	1.39	4.06	3.86	7.55	100	292.41	588.96	384.81	45.42	923.02	79.4	149.8	11.54	2.09	1.15	3.39	9.75	3.01	36.72	9.84
AMS_32	60.18	0.59	18.48	4.08	1.18	3.83	3.84	7.83	100	318.38	446.75	321.82	47.51	753.67	62.4	126.52	8.72	1.85	0.91	2.74	8.38	2.88	30.72	9.75
AMS_33	58.31	0.62	18.79	5.23	1.68	4.22	3.75	7.37	100	285.69	650.38	316.58	45.42	1049.75	62.4	126.52	8.63	1.75	0.83	2.58	7.91	2.82	30.72	8.91
AMS_34	58.81	0.61	18.55	5.12	1.38	4.22	3.91	7.41	100	301.65	608.03	393.85	51.53	953.1	80.34	149.46	11.46	2.37	1.17	3.47	10.16	3.2	38.41	9.98
AMS_35	58.93	0.59	18.61	4.97	1.19	3.91	3.99	7.8	100	316.73	547.69	349.38	45.97	886.91	69.93	133.05	10.09	2.08	0.96	2.96	8.93	2.9	33.59	8.91
AMS_36	58.31	0.62	18.55	5.23	1.68	4.14	3.83	7.64	100	338.54	548.52	342.45	47.32	933.18	70.83	139.95	10.24	2.14	1.03	3.12	8.55	2.84	32.61	9.65
AMS_37	58.94	0.59	18.45	4.94	1.54	4.18	3.75	7.62	100	370.14	638.28	328.25	47.79	1049.75	73.08	146.34	10.07	2.28	1	3	8.4	2.82	32.41	9.56
AMS_38	59.4	0.59	18.36	4.89	1.29	4.09	3.78	7.61	100	339.61	648.71	427.23	51.15	965.02	83.04	146.2	11.42	2.35	1.21	3.71	10.71	3.4	39.24	9.51
