# Supplementary material for: Concentration variance decay during magma mixing: a volcanic chronometer
Source: Sci Rep. 2015 Sep 21;5:14225. doi: 10.1038/srep14225 (PMC4585707; doi:10.1038/srep14225)
Supplement: Supplementary Dataset 2 [file srep14225-s2.xls]

## Sheet: 5 minutes
Sample	Distance (micron)	K2O	Na2O	Al2O3	SiO2	P2O5	CaO	TiO2	FeO	Cl	MgO	Total	Rb	Sr	Zr	Nb	Cs	Ba	La	Ce	Sm	Eu	Tb	Dy	Er	Tm	Yb	Hf	Ta	Th	U
5_MIN_Data_Point_01	0	7.74	3.91	18.05	59.79	0.19	3.93	0.54	4.27	0.34	1.23	100	337.2	532.7	418.49	51.32	24.08	684.99	90.15	161.22	11.97	2.42	1.29	7.05	3.7	0.6	3.81	9.13	2.6	39.25	11.91
5_MIN_Data_Point_02	40	7.9	3.83	18.01	60.03	0.28	3.78	0.53	4.17	0.3	1.17	100	345.9	532.39	403.54	50.34	23.37	647.36	85.59	151.64	10.09	2.05	1.29	6.16	3.13	0.51	3.41	9.27	2.63	41.42	12.45
5_MIN_Data_Point_03	80	7.84	4.13	18.15	59.84	0.22	3.74	0.51	4.09	0.31	1.17	100	349.56	535.09	422.29	51.37	23.99	655.9	83.39	150.29	10.92	2.15	1.2	6.47	3.65	0.42	4.08	9.4	2.48	41.42	12.21
5_MIN_Data_Point_04	120	7.62	3.8	18.07	59.92	0.21	3.95	0.54	4.18	0.36	1.35	100	343.38	542.91	414.8	50	22.78	691.23	86.5	154.27	11.4	2.36	1.27	7.24	3.59	0.53	3.6	8.37	2.67	41.05	12.03
5_MIN_Data_Point_05	160	7.8	3.96	18.1	59.45	0.36	3.91	0.56	4.21	0.31	1.35	100	333.73	524.45	404.61	49.47	22.74	659.4	86.51	153.67	11.85	2.2	1.16	6.22	3.51	0.53	3.51	8.78	2.34	40.46	11.89
5_MIN_Data_Point_06	200	7.65	3.98	17.91	59.59	0.25	4.11	0.53	4.28	0.37	1.34	100	349.35	558.84	425.96	52.14	23.42	694.22	88.31	161.25	12.22	2.42	1.23	7.05	3.73	0.51	3.74	9.35	2.34	40.93	12.31
5_MIN_Data_Point_07	240	7.73	3.97	18.02	59.38	0.29	4.05	0.56	4.33	0.37	1.31	100	341.06	547.55	416.12	51.35	24.37	693.69	85.4	153.47	12.03	2.29	1.18	6.28	3.68	0.49	3.5	9.3	2.46	40.96	12.71
5_MIN_Data_Point_08	280	7.76	3.86	18.11	59.52	0.22	3.92	0.57	4.31	0.41	1.31	100	354.01	554.21	433.39	53.94	23.23	688.13	90.26	160.24	11.21	2.05	1.2	6.65	3.62	0.58	4.05	9.87	2.6	41.73	12.81
5_MIN_Data_Point_09	320	7.83	3.95	17.93	59.78	0.27	3.88	0.58	4.2	0.34	1.24	100	334.08	516.87	415.88	50.61	22.88	665.69	86.4	153.78	11.03	2.17	1.13	6.76	3.75	0.56	3.82	10.06	2.56	41.92	12.66
5_MIN_Data_Point_10	360	7.78	4	18.02	59.59	0.28	3.94	0.54	4.21	0.37	1.27	100	353.9	552.75	429.33	52.8	23.72	694.54	88.74	160.95	11.64	2.46	1.14	6.97	3.88	0.47	4.11	10.22	2.72	41.42	13.1
5_MIN_Data_Point_11	400	7.8	3.78	18.05	59.74	0.23	3.93	0.55	4.35	0.33	1.24	100	347.68	538.73	420.87	52.97	24.35	678.42	89.96	161.17	12.28	2.44	1.24	7.05	3.53	0.54	4.09	9.54	2.43	42.85	12.51
5_MIN_Data_Point_12	440	7.89	3.8	17.89	60.03	0.27	3.91	0.52	4.12	0.36	1.22	100	352.13	544.4	424.61	51.65	23.72	667.71	86.45	156.83	11.83	2.05	1.22	7.07	3.75	0.48	4.18	9.81	2.71	42.69	12.44
5_MIN_Data_Point_13	480	7.8	3.81	18.03	59.92	0.27	3.98	0.5	4.08	0.37	1.23	100	348.21	547.95	432.25	54.09	22.8	671.18	88.95	156.24	10.97	2.34	1.24	6	3.54	0.55	3.6	9.59	2.54	41.67	12.82
5_MIN_Data_Point_14	520	7.73	3.84	18.03	59.74	0.23	4.16	0.5	4.17	0.37	1.25	100	342.37	537.93	406.41	50.01	23.79	675.72	85.23	150.59	11.92	2.36	1.18	6.56	3.43	0.58	3.6	9.48	2.4	40.61	12.24
5_MIN_Data_Point_15	560	7.56	3.7	17.93	59.77	0.26	4.32	0.56	4.29	0.34	1.26	100	352.53	575.74	438.06	53.9	24.19	845.61	88.99	159.76	11.91	2.22	1.24	6.84	3.57	0.6	3.76	9.94	2.53	41.71	12.87
5_MIN_Data_Point_16	600	7.25	3.5	17.95	60.17	0.26	4.54	0.55	3.93	0.39	1.45	100	289.87	728.73	333.73	37.8	19.14	1262.68	63.95	115.19	8.93	2.04	1	5.66	3.29	0.35	2.95	7.5	1.83	29.25	8.61
5_MIN_Data_Point_17	640	5.17	2.95	16.59	55.25	0.43	8.21	0.75	6.25	0.31	4.09	100	193.79	890.61	176.94	18.09	10.84	1562.88	56.89	108.47	11.16	2.58	1.22	6.57	2.93	0.42	2.91	4.89	0.85	16.03	4.37
5_MIN_Data_Point_18	680	4.22	2.54	15.81	52.88	0.52	10.18	0.91	7.34	0.25	5.36	100	177.24	852.43	159.87	15.47	9.64	1662.83	47.66	92.88	9.84	2.45	1.09	5.9	2.57	0.34	2.24	4.31	0.89	14.68	3.89
5_MIN_Data_Point_19	720	4.17	2.45	15.72	52.96	0.5	10.29	0.85	7.34	0.23	5.49	100	183.33	887.61	162.95	15.92	9.32	1697.93	48.45	93.11	9.72	2.34	1.06	5.65	2.63	0.33	2.2	4.6	0.75	14.28	3.6
5_MIN_Data_Point_20	760	4.1	2.34	15.82	52.84	0.52	10.56	0.85	7.25	0.25	5.48	100	191.32	923.52	169.68	15.94	10.63	1774.16	51.28	98.03	10.49	2.45	1.11	5.91	2.93	0.37	2.64	4.31	0.85	14.72	3.52
5_MIN_Data_Point_21	800	4.14	2.42	15.84	52.77	0.6	10.41	0.86	7.2	0.24	5.53	100	177.57	866.95	160.17	15.35	9.68	1697.56	48.11	93.33	10.15	2.52	1.15	5.6	2.64	0.35	2.02	4.07	0.79	14.05	3.59
5_MIN_Data_Point_22	840	4.02	2.45	15.84	52.98	0.57	10.44	0.86	7.12	0.24	5.49	100	187.29	900.5	169	15.93	9.42	1708.9	49.97	95.96	9.88	2.41	1.05	5.46	2.74	0.39	2.94	4.77	0.88	14.6	3.49
5_MIN_Data_Point_23	880	4.18	2.61	15.83	52.66	0.57	10.15	0.87	7.49	0.25	5.41	100	193.07	889.85	181.08	17.6	10.31	1594.3	51.16	99.03	9.71	2.22	1.12	5.61	2.54	0.3	2.68	4.84	0.93	16.46	4.38
5_MIN_Data_Point_24	920	4.2	2.6	15.93	53.02	0.55	9.98	0.88	7.28	0.24	5.32	100	183.66	856.67	171.43	17.4	10.48	1523.44	53.17	103.78	10.38	2.59	1.15	6.32	2.91	0.42	2.78	4.74	0.97	15.29	3.91
5_MIN_Data_Point_25	960	4.32	2.66	15.92	52.56	0.56	9.95	0.91	7.57	0.23	5.33	100	186.03	842.06	178.88	18.41	10.5	1487.51	55.63	107.7	11.27	2.59	1.18	5.98	2.89	0.41	2.18	4.55	0.84	16.29	4.24
5_MIN_Data_Point_26	1000	4.28	2.68	15.73	52.85	0.55	9.88	0.9	7.52	0.23	5.38	100	199.97	815.47	210.03	22.61	11.39	1453.04	61.26	114.26	11.5	2.69	1.2	5.91	3	0.39	2.99	4.99	1.08	19.82	5.67
5_MIN_Data_Point_27	1040	4.54	2.73	16.07	53.07	0.49	9.63	0.85	7.25	0.27	5.1	100	221.97	742.75	238.62	26	13.9	1313.79	56.71	107.27	9.93	2.13	1.1	5.78	3	0.4	2.48	5.64	1.34	22.51	6.21
5_MIN_Data_Point_28	1080	5.05	3.03	16.84	54.93	0.45	8.29	0.76	6.19	0.25	4.21	100	203.16	860.86	197.69	21.7	11.67	1415.34	67.19	124.72	12.73	2.8	1.23	6.55	3.39	0.48	3.21	5.27	1.07	18.51	4.72
5_MIN_Data_Point_29	1120	4.52	2.74	16.01	53.29	0.58	9.5	0.87	7.24	0.3	4.98	100	198.97	841.29	198.39	20.99	11.55	1372.42	63.84	119.97	11.47	2.53	1.16	6.49	3.2	0.39	2.86	5.16	1	18.89	5.26
5_MIN_Data_Point_30	1160	4.62	2.89	16.24	53.35	0.52	8.88	0.89	7.51	0.29	4.8	100	251.64	691.26	285.63	32.31	15.38	1089.72	60.08	111.85	9.85	1.9	1.11	5.58	3.2	0.37	2.61	6.82	1.53	26.24	8.02
5_MIN_Data_Point_31	1200	7.15	3.47	17.72	59.65	0.23	5.04	0.58	3.96	0.26	1.94	100	342.61	566.25	423.82	51.1	22.45	886.92	83.91	147.62	11.21	1.91	1.24	6.26	3.24	0.44	3.98	9.84	2.4	39.57	12.27
5_MIN_Data_Point_32	1240	7.51	3.62	18.05	59.76	0.2	4.32	0.53	4.31	0.36	1.34	100	337.48	547.71	415.4	49.01	22.75	748.82	85.52	152.93	11.82	1.76	1.11	6.71	3.94	0.52	3.68	9.83	2.43	40.43	11.97
5_MIN_Data_Point_33	1280	7.74	3.52	18.13	59.8	0.21	4.26	0.51	4.15	0.38	1.3	100	348.27	566.59	423.73	51.26	22.85	857.18	86.7	151.94	10.5	2.49	1.1	6.24	3.41	0.45	3.38	10.03	2.55	39.59	12.22
5_MIN_Data_Point_34	1320	7.45	3.53	17.83	59.83	0.2	4.64	0.56	4.06	0.3	1.6	100	312.92	647.09	391.46	46.25	21.99	1018.15	76.6	136.37	10.9	1.82	1.13	6.32	3.44	0.46	3.68	9.05	2.3	36.3	10.65
5_MIN_Data_Point_35	1360	6.1	3.34	17	55.94	0.52	6.96	0.76	5.91	0.35	3.12	100	268.45	715.99	302.09	33.29	17.64	1112.8	67.21	125.12	10.54	2.45	1.21	6.31	3.19	0.41	3.32	7.31	1.7	28.23	7.93
5_MIN_Data_Point_36	1400	4.96	3.01	16.13	53.16	0.56	8.81	0.85	7.53	0.31	4.68	100	207.73	790.74	197.14	23.83	12.96	1123.05	70.11	134.24	12.48	2.63	1.33	6.6	3.58	0.46	3.18	5.34	1.05	20.54	5.61
5_MIN_Data_Point_37	1440	5.44	3.21	16.5	54.73	0.54	8	0.8	6.55	0.33	3.89	100	309.54	514.28	384.98	47.04	21.96	842.06	77.03	132.97	10.55	1.81	1.14	5.46	3.37	0.5	3.96	8.77	2.35	38.92	11.59
5_MIN_Data_Point_38	1480	6.67	3.38	17.21	57.45	0.25	6.13	0.61	5.21	0.31	2.76	100	332.04	547.62	413.23	49.69	23.71	821.37	84.05	151.17	10.13	2.1	1.05	6.74	3.35	0.58	3.26	9.08	2.58	37.7	11.43
5_MIN_Data_Point_39	1520	7.6	3.61	18.04	59.94	0.21	4.48	0.53	3.77	0.34	1.47	100	349.33	583.21	471.99	51.84	25.12	863.57	94.4	160.42	11.76	2.62	1.19	6.46	3.99	0.57	3.52	9.59	2.62	40.64	12.32
5_MIN_Data_Point_40	1560	7.65	3.62	18.09	59.84	0.26	4.45	0.54	3.97	0.29	1.28	100	342.37	558.95	416.95	51.28	24.61	942.74	86.16	156.01	11.2	2.26	1.2	6.46	3.78	0.53	4.4	9.57	2.42	40.48	12.18
5_MIN_Data_Point_41	1600	7.45	3.41	17.96	60.09	0.24	4.59	0.58	3.8	0.28	1.59	100	303.25	637.03	323.21	35.77	20.34	1168	63.64	119.53	10.27	2.08	1.12	6.37	2.94	0.44	3.39	8.77	2.33	32.08	9.74
5_MIN_Data_Point_42	1640	5.49	3.08	16.42	55.27	0.41	8.1	0.75	6.25	0.29	3.94	100	230.07	787.18	228.69	25.45	13.59	1364.99	59.3	108.69	10.52	2.26	1.1	5.63	2.73	0.38	2.3	5.53	1.31	20.14	5.6
5_MIN_Data_Point_43	1680	5.32	3.01	16.53	54.71	0.43	8.26	0.8	6.45	0.28	4.23	100	214.67	716.2	227.69	23.96	12.89	1256.65	55.13	102.92	10.7	2.45	1.02	5.62	2.75	0.34	2.56	5.46	1.33	20.55	5.67
5_MIN_Data_Point_44	1720	7.1	3.4	17.72	59.94	0.23	5.03	0.56	3.75	0.24	2.03	100	233.37	799.63	274.54	29.38	14.22	1503	73.35	132.38	12.49	2.74	1.32	7.24	3.46	0.48	3.36	6.56	1.58	26.91	7.2
5_MIN_Data_Point_45	1760	4.68	2.86	16.12	53.22	0.54	9.29	0.86	7.25	0.28	4.91	100	199.93	886.55	194.47	20.23	11.96	1572.3	67.38	120.81	11.94	2.91	1.22	6.59	3.22	0.39	3.1	5.02	0.95	16.86	4.34
5_MIN_Data_Point_46	1800	5.82	3.12	16.83	55.84	0.38	7.4	0.73	6.07	0.31	3.49	100	207.33	881.8	198.8	20.82	11.54	1396.11	62.82	113.82	10.85	2.57	1.21	6.88	3.16	0.36	2.69	4.8	1.12	17.91	4.84
5_MIN_Data_Point_47	1840	6.95	3.39	17.54	58.45	0.23	5.52	0.61	4.88	0.34	2.08	100	273.65	696.73	340.05	38.61	18.02	1129.55	73.4	133.06	11.29	2.14	1.14	6.45	3.13	0.49	3.25	7.31	1.74	31.51	9.16
5_MIN_Data_Point_48	1880	6.2	3.31	17.47	56.35	0.47	6.58	0.76	5.89	0.32	2.66	100	295.47	496.93	401.72	44.95	19.63	813.81	77.92	134.98	11.03	1.73	1.15	5.82	3.27	0.47	3.55	8.2	2.04	36.67	10.66
5_MIN_Data_Point_49	1920	6.29	3.2	17.34	56.71	0.35	6.66	0.69	5.68	0.35	2.74	100	311.59	521.94	381.63	44.97	22.44	853.23	79.11	140.52	10.48	1.87	1.19	6.3	2.77	0.46	2.89	9.32	2.41	36.01	10.75
5_MIN_Data_Point_50	1960	6.13	3.14	16.8	57.31	0.36	6.62	0.66	5.69	0.35	2.96	100	307.65	625.63	376.74	45.67	21.92	969.06	71.73	127.83	9.86	2.09	1.16	5.61	2.96	0.47	3	8.85	2.53	35.34	10.7
5_MIN_Data_Point_51	2000	7.62	3.45	17.8	60.2	0.17	4.47	0.54	4.2	0.35	1.21	100	287.59	675.81	339.5	37	19.98	1024.72	71.72	129.33	10.18	2.2	1.12	6.67	3.19	0.47	3.62	8.36	1.94	32.52	9.31
5_MIN_Data_Point_52	2040	7.45	3.37	17.99	59.96	0.26	4.6	0.51	4.14	0.32	1.39	100	320.27	510.2	394.51	48.63	21.66	779.61	76.42	138.2	10.2	1.62	1.04	6.23	3.45	0.46	3.21	9.05	2.23	36.58	10.69
5_MIN_Data_Point_53	2080	6.15	3.09	16.93	57.53	0.34	6.83	0.62	5.15	0.27	3.09	100	324.71	551.25	412.53	48.11	22.47	871.08	86.88	150.09	11.07	1.97	1.12	6.76	3.41	0.54	3.82	9.09	2.28	39.19	11.59
5_MIN_Data_Point_54	2120	4.58	2.82	15.93	53.5	0.5	9.42	0.84	7.23	0.29	4.9	100	294.6	497.34	371.75	44.87	20.53	936.37	73.76	132.43	9.71	1.77	0.92	5.47	2.75	0.43	3.37	7.84	2.15	34.47	10.39
5_MIN_Data_Point_55	2160	4.4	2.66	16.13	52.84	0.54	9.72	0.84	7.37	0.28	5.23	100	195.05	728.79	234.21	25.23	11.89	1247.64	59.21	103.44	8.81	1.95	0.98	5.5	2.78	0.41	2.52	5.27	1.26	18.64	5.5
5_MIN_Data_Point_56	2200	4.95	2.91	16.5	54.2	0.54	8.85	0.86	6.47	0.33	4.4	100	195.58	835.96	172.52	17.72	10.35	1523.67	56.07	110.03	10.81	2.45	1.12	6.26	3.12	0.41	3.04	4.44	0.85	15.4	3.94
5_MIN_Data_Point_57	2240	7.43	3.37	18	60.04	0.26	4.57	0.56	4.05	0.33	1.38	100	216.12	959.89	213.37	22.72	11.84	1677.69	65.08	120.1	11.8	3.08	1.19	7.29	3.46	0.43	2.77	5.28	1.02	18.22	4.68
5_MIN_Data_Point_58	2280	7.28	3.3	18.01	60.29	0.25	4.82	0.52	3.65	0.26	1.6	100	291.52	691.14	352.1	40.94	19.02	1308.05	70.76	133.25	10.53	2.19	1.14	5.94	3.44	0.48	3.49	8.67	2.15	31.9	9.44
5_MIN_Data_Point_59	2320	4.88	2.86	16.37	53.45	0.58	8.96	0.85	7.15	0.29	4.61	100	288.51	618.36	359.43	39.09	18.18	1024.77	66.72	116.8	8.96	1.82	0.94	5.78	2.61	0.41	2.67	7.84	2.02	30	8.71
5_MIN_Data_Point_60	2360	4.49	2.67	15.97	53.03	0.59	9.53	0.88	7.45	0.27	5.12	100	218.93	754.91	237.94	25.65	13.66	1179.58	62.1	115.82	9.59	2.43	0.97	5.55	2.76	0.38	2.14	5.23	1.32	21.64	6.49
5_MIN_Data_Point_61	2400	4.64	2.83	16.1	53.07	0.61	9.39	0.85	7.29	0.27	4.95	100	199.28	853.48	207.11	20.81	11.73	1386.31	64.41	123.18	12.77	2.56	1.3	6.4	3.22	0.44	2.74	5.04	0.94	16.72	4.5
5_MIN_Data_Point_62	2440	5.43	3.16	16.66	55.79	0.43	7.56	0.77	6.12	0.28	3.8	100	212.54	872.79	218.17	23.11	12.79	1447.24	68.35	129.52	11.55	2.68	1.16	6.57	3.21	0.44	2.94	5.19	0.99	19.38	5.44
5_MIN_Data_Point_63	2480	6.89	3.46	17.55	59.2	0.23	5.29	0.57	4.37	0.28	2.16	100	243.26	800.17	286.41	31.69	15.81	1332.93	70.82	131.94	12.12	2.68	1.29	7.47	2.85	0.5	3.02	7.08	1.5	24.76	6.92
5_MIN_Data_Point_64	2520	7.48	3.46	18	59.84	0.21	4.46	0.51	4.2	0.33	1.5	100	279.18	679.92	328.14	37.06	18.13	1080.03	68.18	125.21	10.31	2.16	1.29	5.38	3.05	0.37	2.7	7.2	1.88	30.88	8.99
5_MIN_Data_Point_65	2560	7.61	3.48	17.96	59.76	0.22	4.47	0.55	4.23	0.37	1.35	100	322.72	612.24	407.02	48.85	22.13	1008.44	79.43	143.75	10.67	2.2	1.2	6.22	3.23	0.48	3.06	8.94	2.32	37.11	11.92
5_MIN_Data_Point_66	2600	7.48	3.55	18.2	59.75	0.26	4.5	0.56	4.09	0.31	1.3	100	326.81	541.75	405.73	49.31	21.78	835.29	82.41	148.08	9.37	1.88	1.04	6.14	3.55	0.5	3.09	8.69	2.21	37.41	11.41
5_MIN_Data_Point_67	2640	7.51	3.6	18.21	60.07	0.24	4.22	0.49	4.04	0.35	1.28	100	351.41	580.06	428.3	50.7	23.96	862.17	91.94	159.98	10.85	2.31	1.2	7.11	3.52	0.53	3.76	9.86	2.66	40.08	12.87
5_MIN_Data_Point_68	2680	7.96	3.62	18.37	60.4	0.17	3.98	0.45	3.55	0.32	1.17	100	347.54	563.75	430.32	51.04	24.72	759.29	85.7	152.05	10.12	2.19	1.15	6.63	3.19	0.43	3.32	9.74	2.37	39.65	12.02
5_MIN_Data_Point_69	2720	7.9	3.61	18.29	60.37	0.16	4	0.47	3.74	0.28	1.18	100	346.73	565.35	425.96	51.2	23.76	767.41	87.12	154.72	11.41	2.09	1.14	5.72	3.27	0.47	4.15	9.64	2.48	39.76	11.87
5_MIN_Data_Point_70	2760	7.94	3.61	18.21	60.16	0.26	4.13	0.5	3.72	0.3	1.18	100	343.93	548.6	415.88	51.48	23.72	829.07	83.35	147.16	10.44	2.07	1.08	6.21	3.23	0.45	2.96	9.83	2.55	38.2	11.29
5_MIN_Data_Point_71	2800	7.78	3.43	18.3	60.38	0.25	4.22	0.48	3.46	0.26	1.44	100	326.14	535.28	385.9	44.58	21.48	871.62	73.77	129.81	9.63	2.28	0.99	5.13	3.02	0.52	3.34	9.09	2	35.13	10.64
5_MIN_Data_Point_72	2840	5.7	3.19	16.94	55.62	0.37	7.47	0.69	5.86	0.28	3.88	100	299.49	535.95	349.01	40.15	20.42	877.91	65.71	116.54	9	1.76	0.91	5.37	2.49	0.45	2.34	7.73	2.13	31.33	9.45
5_MIN_Data_Point_73	2880	5.31	2.88	16.56	54.68	0.53	8.33	0.74	6.43	0.31	4.24	100	261.86	644.84	294.73	32.56	17.57	1057.74	63.53	116.05	8.81	2.13	0.99	5.87	2.69	0.4	2.95	7.13	1.63	25.71	7.62
5_MIN_Data_Point_74	2920	4.82	2.82	16.2	53.53	0.56	9.05	0.8	7.3	0.29	4.62	100	218.72	732.39	228.66	24.96	14.18	1165.19	60.98	112.49	9.98	2.37	1.04	5.64	2.88	0.42	2.45	6.07	1.29	20.61	5.9
5_MIN_Data_Point_75	2960	4.64	2.92	16.16	53.89	0.5	8.94	0.88	7.05	0.3	4.73	100	195.42	763.17	192.94	21.63	11.59	1228.67	62.11	115.74	9.78	2.55	1.17	6.35	2.74	0.41	3.1	4.82	0.97	17.16	4.95
5_MIN_Data_Point_76	3000	4.7	2.81	16.2	53.62	0.56	9.16	0.87	7.07	0.25	4.76	100	206.48	806.51	227.45	25.11	13.18	1340.68	65.45	120.18	10.95	2.45	1.18	5.91	2.99	0.45	3.25	5.1	1.14	20.42	5.45
5_MIN_Data_Point_77	3040	4.78	2.82	16.21	54.02	0.55	8.97	0.81	6.87	0.29	4.68	100	197.74	821.24	208.2	23.38	11.95	1389.86	65.89	123.24	12.08	2.7	1.27	7.01	3.12	0.38	3.05	4.79	1.15	19.94	5.41
5_MIN_Data_Point_78	3080	5.16	2.96	16.66	55.4	0.47	8.1	0.77	6.17	0.28	4.02	100	192.11	787.73	197.04	22.46	11.65	1377.15	65.31	123.64	12.13	2.96	1.29	6.26	3.1	0.41	2.89	4.78	1.07	18.59	5.18
5_MIN_Data_Point_79	3120	5.87	3.09	17.08	57.19	0.32	6.82	0.66	5.43	0.3	3.25	100	202.64	861.19	215.43	24.19	11.92	1486.18	68.09	130.22	12.12	2.91	1.36	6.26	2.9	0.43	3.31	5.2	1.08	19.42	5.2
5_MIN_Data_Point_80	3160	6.31	3.13	17.23	58.3	0.28	6.22	0.59	4.77	0.24	2.92	100	202.34	876.06	209.17	22.7	12.29	1502.99	70.35	130.86	11.94	2.97	1.38	7.18	3.43	0.51	3.16	4.84	1.06	18.98	5.17
5_MIN_Data_Point_81	3200	6.24	3.23	17.27	58.6	0.22	6.13	0.61	4.71	0.22	2.78	100	198.64	866.6	206.41	22.23	12.06	1491.75	67.3	126.97	11.35	2.47	1.3	6.71	3.16	0.43	2.95	4.79	0.95	18.95	5.12
5_MIN_Data_Point_82	3240	6.64	3.24	17.41	59.29	0.22	5.51	0.58	4.33	0.29	2.48	100	213.41	883.38	223.8	25.24	12.25	1553.4	70.07	133.21	12.29	2.86	1.4	6.84	3.47	0.41	3.3	5.23	1.11	21.2	5.44
5_MIN_Data_Point_83	3280	7.26	3.47	17.92	59.99	0.22	4.8	0.54	3.79	0.3	1.71	100	244.65	810.21	277.48	31.35	15.65	1414.59	69.29	124.45	10.37	2.52	1.05	6.15	3.05	0.45	2.88	6.69	1.49	24.68	6.72
5_MIN_Data_Point_84	3320	7.43	3.55	17.94	59.78	0.25	4.52	0.54	4.29	0.34	1.35	100	317.85	532.77	403.35	49.05	20.98	951.09	77.87	141.44	9.76	1.8	1.08	5.51	2.88	0.42	3.35	9.4	2.46	37.62	11.96
5_MIN_Data_Point_85	3360	7.48	3.66	18.14	59.55	0.23	4.45	0.57	4.31	0.31	1.31	100	342.98	560.45	446.12	52.12	24.69	836.76	93.5	167.23	11.53	2.21	1.2	6.74	3.6	0.47	3.86	9.78	2.65	40.7	12.79
5_MIN_Data_Point_86	3400	7.53	3.66	17.9	60.18	0.2	4.13	0.52	4.2	0.38	1.3	100	326.15	547.56	413.46	49.83	22.25	690.8	85.68	152.28	11.37	2.16	1.21	6.46	3.43	0.47	3.85	9.34	2.43	38.73	12.04
5_MIN_Data_Point_87	3440	7.6	3.79	17.92	59.82	0.21	4.1	0.53	4.36	0.34	1.33	100	329.65	534.73	422.36	50.01	23.09	690.95	88.27	158.43	10.25	2.16	1.27	7.04	3.29	0.52	4.37	9.7	2.39	38.62	12.41
5_MIN_Data_Point_88	3480	7.75	3.86	18.18	59.29	0.24	4.05	0.58	4.36	0.36	1.32	100	327.69	533.02	425.16	53.1	22.99	677.36	89.68	160.48	10.37	2.08	1.17	6.96	3.25	0.52	4.15	9.58	2.54	39.11	11.92
5_MIN_Data_Point_89	3520	7.68	3.86	17.88	60.05	0.24	3.94	0.55	4.17	0.37	1.27	100	322.21	512.17	408.61	51.63	22.88	654.48	86.92	156.63	10.58	2.38	1.11	6.51	3.11	0.51	3.6	8.63	2.47	38.11	11.55
5_MIN_Data_Point_90	3560	7.85	3.89	17.89	60.1	0.21	3.84	0.53	4.16	0.33	1.19	100	342.11	519.96	412.21	51.7	24.11	679.3	89.73	161.92	10.72	2.13	1.11	7.06	3.34	0.4	3.8	9.39	2.62	38.8	11.74
5_MIN_Data_Point_91	3600	7.92	3.95	17.95	59.81	0.22	3.88	0.52	4.23	0.32	1.21	100	351.02	527.01	432.55	53.85	24.41	682.06	90.22	161.57	11.5	2.18	1.23	6.61	3.55	0.51	3.92	9.66	2.62	39.4	12
5_MIN_Data_Point_92	3640	7.8	3.85	17.97	59.8	0.2	3.95	0.55	4.31	0.36	1.21	100	328.02	508.54	415.92	50.36	23.25	658.51	87.5	155.25	11.71	2.13	1.12	6.07	3.27	0.56	3.33	9.13	2.37	38.82	11.68
5_MIN_Data_Point_93	3680	7.74	3.9	18.06	59.67	0.27	3.94	0.52	4.3	0.33	1.26	100	324.52	512.97	408.69	50.94	21.94	656.27	86.04	154.81	10.7	2.08	1.24	6.08	3.25	0.41	3.29	8.81	2.3	38.53	11.85
5_MIN_Data_Point_94	3720	7.8	4.08	17.96	59.49	0.21	3.89	0.54	4.43	0.34	1.26	100	322.84	509.38	412.84	51.51	22.2	645.04	87.38	156.03	12.45	1.97	1.27	6.44	3.2	0.51	3.26	9.17	2.48	37.86	11.87
5_MIN_Data_Point_95	3760	7.82	3.92	17.99	59.68	0.27	3.86	0.56	4.32	0.32	1.25	100	326.55	521.16	434.61	53.17	22.62	679.81	92.46	159.88	11.38	2.45	1.06	6.83	3.04	0.45	3.59	8.86	2.46	38.94	11.56

## Sheet: 20 minutes
Sample	Distance (micron)	K2O	Na2O	Al2O3	SiO2	P2O5	CaO	TiO2	FeO	Cl	MgO	Total	Rb	Sr	Zr	Nb	Cs	Ba	La	Ce	Sm	Eu	Tb	Dy	Er	Tm	Yb	Hf	Ta	Th	U
20_MIN_Data_Point_01	0	7.35	3.5	17.89	59.79	0.24	4.4	0.58	4.22	0.33	1.24	100	351.37	542.07	397.86	53.88	23.78	869.58	85.8	160.25	10.3344	2.46585	1.25698	6.39	3.33239	0.466207	3.79	8.42	2.44	41.2	13
20_MIN_Data_Point_02	40	7.44	3.5	18.21	59.53	0.25	4.49	0.53	3.81	0.29	1.49	100	354.72	554.47	405.88	54.34	24.6	981.19	85.53	160.85	11.2594	2.23171	1.16981	6.59	3.25	0.443448	3.68	10.26	2.5	41.99	13.09
20_MIN_Data_Point_03	80	5.29	2.9	16.78	54.8	0.53	7.91	0.79	6.22	0.28	4.02	100	255.16	740.26	246.79	30.67	15.58	1323.4	61.05	122.38	10.6479	2.53171	1.16189	6.25	2.93873	0.375172	3.37	6.36	1.35	23.81	7.18
20_MIN_Data_Point_04	120	5.38	2.98	16.7	54.72	0.37	7.97	0.79	6.32	0.28	4.03	100	247.67	764.9	237.29	29.52	14.94	1300.83	63.78	126.62	10.7577	2.75122	1.09849	6.01	2.62746	0.367586	3.06	5.82	1.24	23.31	6.92
20_MIN_Data_Point_05	160	5.5	3.09	16.84	55.48	0.38	7.5	0.69	6.01	0.27	3.77	100	268.31	766.14	263.01	32.01	16.86	1331.69	61.41	124.98	10.2795	2.72195	1.09057	5.86	2.99366	0.382759	2.55	6.92	1.63	24.8	7.27
20_MIN_Data_Point_06	200	5.26	3.14	16.84	54.56	0.4	8.01	0.77	6.4	0.33	3.81	100	256.1	748.93	254.19	32.09	16.12	1223.25	68.78	132.52	10.9223	2.59024	1.11434	6.59	3.26831	0.405517	3.05	5.92	1.49	25.95	7.47
20_MIN_Data_Point_07	240	7.22	3.38	17.99	59.89	0.27	4.64	0.54	3.71	0.33	1.54	100	364.06	642	394.45	51.43	24.55	1148.65	73.8	139.73	10.0286	2.37073	1.16981	5.93	2.7831	0.42069	3.06	9.07	2.2	36.58	11.96
20_MIN_Data_Point_08	280	6.57	3.33	17.58	58.24	0.28	5.68	0.61	4.72	0.32	2.21	100	349.78	561.35	385.85	49.73	23.38	1033.79	75.22	142.63	11.134	2.1	1.12226	5.94	3.03944	0.397931	3.23	8.87	2.55	37.92	11.53
20_MIN_Data_Point_09	320	5.66	3.07	16.84	55.84	0.29	7.39	0.73	6	0.33	3.37	100	276.62	748.06	280.22	35.8	17.55	1274.9	73.85	143.98	11.2359	2.6561	1.17774	6.03	3.03028	0.466207	3.12	6.6	1.53	29	8.44
20_MIN_Data_Point_10	360	6.53	3.26	17.69	58.39	0.23	5.71	0.51	4.34	0.28	2.59	100	272.13	870.84	255.8	33.84	16.26	1428.65	79.83	157.53	12.3255	2.85366	1.36	6.93	3.40563	0.504138	3.31	6.3	1.59	27.15	8.08
20_MIN_Data_Point_11	400	6.34	3.21	17.49	58.15	0.24	6.03	0.54	4.59	0.28	2.66	100	286.72	816.25	291.52	36.69	17.86	1430.68	74.47	143.28	11.6043	2.83902	1.30453	6.83	3.33239	0.443448	3.54	7.54	1.68	28.39	8.83
20_MIN_Data_Point_12	440	6.15	3.17	17.3	57.91	0.25	6.34	0.58	4.83	0.28	2.73	100	303.03	794.82	300.49	37.75	19.01	1394.64	74.88	144.56	11.8317	2.50244	1.24906	6.57	3.14014	0.390345	3.36	6.81	1.79	29.29	9.02
20_MIN_Data_Point_13	480	5.38	2.91	17.02	55.44	0.44	7.77	0.77	6.06	0.27	3.46	100	318.83	677.35	335.53	43.73	20.36	1235.49	67.56	129.08	10.0286	2.11463	1.09849	5.64	3.15845	0.390345	2.47	7.84	2.18	32.71	9.43
20_MIN_Data_Point_14	520	6.33	3.18	17.6	57.86	0.2	6.22	0.58	4.72	0.28	2.56	100	325.84	670.09	340.98	45.15	20.95	1195.65	75.74	144.12	11.1575	2.19512	1.07472	6.01	3.20423	0.443448	3.03	8.97	2.33	34.9	10.34
20_MIN_Data_Point_15	560	6.5	3.12	17.68	58.15	0.26	6.02	0.6	4.68	0.29	2.22	100	361.31	600.54	397.01	50.96	25.2	1122.58	78.69	145.76	10.6558	2.26829	1.11434	5.64	3.37817	0.473793	3.33	9.45	2.45	38.46	11.89
20_MIN_Data_Point_16	600	7.17	3.3	17.96	60.07	0.18	4.6	0.54	4.01	0.3	1.41	100	355.99	676.29	373.19	48.81	24.59	1225.4	83.07	156.06	11.0869	2.42927	1.16189	6.75	3.25	0.496552	3.76	8.76	2.13	37.46	11.26
20_MIN_Data_Point_17	640	6.63	3.39	17.8	57.93	0.29	5.76	0.6	4.8	0.34	1.99	100	340.47	639.57	370.6	47.59	22.76	1118.68	72.61	135.56	10.4284	2.16585	1.13019	5.58	3.25915	0.481379	3.93	8.99	2.31	36.16	11.01
20_MIN_Data_Point_18	680	6.55	3.25	17.42	58.27	0.27	5.77	0.59	4.84	0.32	2.25	100	344.53	649.83	368.5	48.34	22.84	1083.83	78.14	148.47	10.5304	2.45854	1.24113	6.39	3.23169	0.443448	3.34	8.36	2.25	36.68	10.79
20_MIN_Data_Point_19	720	7.33	3.5	18.11	59.43	0.24	4.72	0.51	3.98	0.27	1.44	100	374.14	588.44	410.63	55.12	25.47	991.67	88.18	164.57	11.5416	2.34878	1.17774	6.41	3.37817	0.458621	3.85	9.87	2.58	41.86	13.02
20_MIN_Data_Point_20	760	7.18	3.37	18.31	59.5	0.19	4.67	0.52	3.95	0.27	1.56	100	337.52	670.2	360.39	47.67	22.78	1071	83.93	158.51	11.8395	2.82439	1.20943	6.22	3.13099	0.451034	3.6	8.66	2.27	36.8	11.23
20_MIN_Data_Point_21	800	6.75	3.34	17.85	58.02	0.29	5.42	0.64	4.79	0.37	2.07	100	365.79	598.43	401.52	51.9	24.2	972.69	74.65	140.41	10.6009	2.20976	1.05094	6.09	3.0669	0.405517	3.24	9.23	2.54	39.23	12.07
20_MIN_Data_Point_22	840	7.08	3.47	17.94	58.77	0.24	4.92	0.59	4.46	0.37	1.7	100	356.3	566.95	391.05	50.83	26.05	908.67	76.07	141.54	9.94241	2.13659	1.15396	5.81	3.29577	0.458621	4.21	9.28	2.35	39.29	11.8
20_MIN_Data_Point_23	880	7.41	3.6	18.02	59.52	0.19	4.41	0.54	4.14	0.36	1.34	100	370.45	567.68	421.04	55.2	26.78	923.35	87.83	167.16	11.4632	2.37073	1.23321	6.03	3.1493	0.473793	4.42	9.68	2.61	41.96	12.91
20_MIN_Data_Point_24	920	7.64	3.65	17.99	59.53	0.21	4.24	0.56	4.03	0.33	1.35	100	355.73	606.48	384.61	49.21	23.5	1101.03	70.65	134.36	9.5191	2.02683	1.10642	5.61	3.01197	0.413103	3.32	8.77	2.48	37.75	11.32
20_MIN_Data_Point_25	960	5.69	3.27	16.58	54.98	0.35	7.47	0.73	6.41	0.3	3.76	100	287.3	655.7	300.02	36	18.78	1182.21	56.94	112.6	9.39367	2.20244	1.13019	5.87	2.69155	0.382759	2.4	6.99	1.68	28.78	8.26
20_MIN_Data_Point_26	1000	7.57	3.72	17.94	59.7	0.22	4.31	0.53	3.76	0.28	1.52	100	371.54	534.08	430.43	58.42	25.65	1017.08	90.93	170.81	12.0041	2.32683	1.2966	7.26	3.78099	0.58	3.57	9.94	2.8	44.35	13.64
20_MIN_Data_Point_27	1040	7.47	3.53	17.92	59.8	0.2	4.28	0.51	4.09	0.39	1.34	100	362.18	581.98	425.6	54.95	24.81	982.45	93.07	173.85	11.6827	2.50244	1.21736	6.77	3.25915	0.451034	4.22	9.3	2.59	41.73	13.42
20_MIN_Data_Point_28	1080	7.61	3.65	18.02	59.67	0.23	4.09	0.56	4.05	0.34	1.32	100	366.24	577.75	413.32	54.85	23.76	915.7	92.84	172.4	11.5573	2.45854	1.24906	6.79	3.4331	0.542069	3.81	9.7	2.59	42.83	12.97
20_MIN_Data_Point_29	1120	7.42	3.65	18	59.59	0.25	4.29	0.55	4.12	0.35	1.3	100	366.37	575	412.53	54.74	26.33	896.74	90.32	169.31	11.1026	2.51707	1.22528	6.68	3.44225	0.466207	4.77	9.83	2.6	42.48	13.09
20_MIN_Data_Point_30	1160	7.48	3.64	17.87	59.76	0.22	4.23	0.56	4.04	0.36	1.38	100	357.6	591.5	405.34	53.46	24.29	878.01	91.61	174.8	11.5573	2.54634	1.28075	7.17	3.79014	0.488966	4.03	10.18	2.56	41.66	13.17
20_MIN_Data_Point_31	1200	7.29	3.7	17.78	59.2	0.26	4.47	0.62	4.41	0.35	1.46	100	362.39	549.11	420.28	55.74	25.03	811.16	86.75	166.05	11.2045	2.37073	1.16981	6.79	3.57042	0.473793	4.37	9.78	2.5	41.74	13.09
20_MIN_Data_Point_32	1240	7.41	3.64	17.8	59.37	0.24	4.43	0.56	4.28	0.35	1.45	100	369.01	561.12	429.48	56.16	25.96	842.5	87.56	168.8	11.3221	2.38537	1.12226	6.34	3.59789	0.458621	3.95	10.11	2.77	43.23	13
20_MIN_Data_Point_33	1280	7.24	3.63	17.77	58.84	0.26	4.72	0.57	4.53	0.38	1.57	100	363.66	543.04	421.06	54.37	25.62	797.34	85.49	163.66	11.6043	2.20244	1.24906	6.47	3.25	0.542069	3.99	9.29	2.58	42.08	13.22
20_MIN_Data_Point_34	1320	7.39	3.6	17.83	59.37	0.24	4.35	0.55	4.4	0.31	1.49	100	356.45	561.89	419.24	55.48	25.12	830.76	91.17	170.89	11.7297	2.52439	1.30453	6.62	3.9	0.405517	4.05	9.77	2.51	41.85	12.73
20_MIN_Data_Point_35	1360	7.49	3.69	17.81	59.33	0.23	4.41	0.53	4.26	0.31	1.48	100	365.68	578.07	421.63	54.77	26.24	823.3	89.52	166.04	10.7263	2.4	1.26491	6.65	3.70775	0.504138	3.68	10.07	2.53	42.19	12.55
20_MIN_Data_Point_36	1400	7.65	3.63	17.92	59.83	0.2	4.05	0.53	4.12	0.35	1.25	100	376.9	531.08	414.85	56.33	26.64	758.63	88.6	165.43	11.9492	2.12195	1.22528	6.3	3.62535	0.466207	4.04	9.14	2.51	42.5	12.63
20_MIN_Data_Point_37	1440	7.56	3.68	18.01	59.62	0.26	4.18	0.52	4.1	0.35	1.26	100	366.88	538.54	417.18	55.01	27.14	735.51	89.06	167.93	11.424	2.21707	1.25698	6.71	3.87254	0.534483	3.71	9.65	2.51	42.74	12.46
20_MIN_Data_Point_38	1480	7.56	3.52	17.63	60.29	0.25	4.04	0.52	4.05	0.37	1.29	100	377.48	555.43	423.89	55.96	26.31	737.97	91.19	168.74	11.62	2.29024	1.24906	6.96	3.80845	0.390345	3.86	9.61	2.62	42.55	13.33
20_MIN_Data_Point_39	1520	7.58	3.57	17.96	59.92	0.16	4.11	0.54	4.04	0.36	1.28	100	371.17	554.63	427.22	56.98	25.84	732.03	89.81	169.54	11.5965	2.34878	1.26491	6.54	3.29577	0.526897	3.88	9.04	2.66	42.81	13.18
20_MIN_Data_Point_40	1560	7.43	3.65	17.92	59.86	0.22	4.27	0.56	3.99	0.36	1.26	100	371.69	543.31	416.91	54.76	25.72	707.28	89.69	165.8	11.4554	2.45122	1.19358	6.37	3.67113	0.58	3.96	9.11	2.6	42.5	12.6
20_MIN_Data_Point_41	1600	7.69	3.61	17.86	60.14	0.21	3.93	0.55	4.02	0.34	1.18	100	372.29	533.11	440.51	56.16	26.84	718.39	89.43	164.35	11.5808	2.27561	1.23321	6.91	3.46972	0.466207	3.87	10.54	2.56	43.56	13.24
20_MIN_Data_Point_42	1640	7.62	3.68	17.79	59.72	0.24	4.11	0.56	4.22	0.33	1.26	100	358.21	537.45	435.97	56.07	25.25	749.66	86.59	163.77	10.2795	2.3122	1.22528	6.43	3.70775	0.549655	3.82	10.55	2.66	42.85	13.5
20_MIN_Data_Point_43	1680	7.5	3.59	17.57	59.67	0.24	4.3	0.57	4.33	0.33	1.43	100	349.39	571.12	411.69	53.18	25.51	821.6	88.58	166.12	12.2158	2.61951	1.20943	6.88	3.7169	0.549655	3.44	9.68	2.25	39.61	12.5
20_MIN_Data_Point_44	1720	7.68	3.6	17.64	59.58	0.17	4.31	0.54	4.15	0.37	1.48	100	358.78	544.26	416.7	54.76	25.93	848.73	83.18	156.67	10.0835	2.07073	1.11434	6.5	3.41479	0.481379	3.49	9.9	2.68	41.83	13.02
20_MIN_Data_Point_45	1760	7.42	3.69	17.84	59.7	0.26	4.18	0.49	4.06	0.32	1.55	100	350.58	563.4	414.74	53.05	24.67	900.28	70.92	135.49	10.6871	2.15122	1.28075	6.12	3.16761	0.405517	3.74	10.12	2.61	39.71	11.95
20_MIN_Data_Point_46	1800	7.14	3.56	17.15	58.73	0.21	5.04	0.54	4.69	0.33	2.17	100	337.56	569.46	387.21	47.74	22.81	882.22	69.58	134.35	10.1384	2.20976	1.09057	5.91	2.95704	0.382759	3.32	8.97	2.46	37.22	11.46
20_MIN_Data_Point_47	1840	7.46	3.64	17.63	59.6	0.27	4.4	0.53	4.02	0.31	1.66	100	359.27	547.08	430.81	56.45	25.61	878.72	86.92	163.85	11.2751	2.09268	1.15396	6.74	3.54296	0.443448	3.89	9.49	2.55	41.94	12.5
20_MIN_Data_Point_48	1880	7.57	3.62	17.82	59.77	0.24	4.1	0.53	4.21	0.37	1.31	100	363.12	545.33	429.42	55.59	26.19	839.22	90.33	165.18	11.4632	2.4	1.18566	7.02	3.74437	0.488966	3.82	10.7	2.46	40.45	12.48
20_MIN_Data_Point_49	1920	7.63	3.7	17.86	59.72	0.27	4.06	0.55	4.16	0.37	1.2	100	363.95	554.85	426.91	55.16	26.37	828.68	90.18	166.89	12.0982	2.45854	1.17774	6.29	3.4331	0.488966	3.89	9.99	2.57	43.17	13.37
20_MIN_Data_Point_50	1960	7.66	3.73	18.02	59.56	0.26	4.07	0.54	4.13	0.33	1.24	100	360.94	545.99	429.19	55.74	26.48	847.26	90.73	169.13	11.9336	2.42927	1.21736	6.74	3.63451	0.511724	4.31	9.31	2.7	41.96	13.22
20_MIN_Data_Point_51	2000	7.57	3.76	17.96	59.6	0.22	4.17	0.52	4.03	0.32	1.37	100	355.91	528.97	436.67	56.73	24.64	864.97	88.89	165.32	10.6087	2.29756	1.19358	6.52	3.59789	0.511724	3.39	9.41	2.58	43.61	12.33
20_MIN_Data_Point_52	2040	7.48	3.79	17.91	59.65	0.17	4.27	0.5	3.93	0.32	1.5	100	321.19	598.08	384.77	47.18	22.25	1001.88	64.46	125.59	10.0914	2.20244	1.03509	6.08	3.05775	0.405517	3.15	8.99	2.42	35.91	10.88
20_MIN_Data_Point_53	2080	5.48	3.17	16.6	54.19	0.5	7.77	0.81	6.75	0.35	3.92	100	240.77	767.99	252.22	31.82	15.53	1143.59	75.28	145.8	12.0433	2.90488	1.24906	6.63	3.14014	0.443448	3.43	5.89	1.36	24.64	7.42
20_MIN_Data_Point_54	2120	5.86	3.35	16.99	55.37	0.42	7.1	0.68	6.11	0.33	3.31	100	258.75	732.06	282.16	37.09	16.81	1132.93	77.23	147.19	11.5494	2.6561	1.24906	6.87	3.21338	0.413103	3.3	6.26	1.56	27.99	8.45
20_MIN_Data_Point_55	2160	7.64	3.59	17.77	59.95	0.18	4.19	0.52	3.88	0.37	1.43	100	355.45	532.66	443.56	56.71	25.55	875.43	77.09	148.74	10.4128	2.0561	1.06679	6.33	2.82887	0.51931	4.08	9.47	2.55	41.65	12.55
20_MIN_Data_Point_56	2200	7.65	3.62	18.05	60.21	0.19	4.04	0.49	3.75	0.31	1.21	100	356.57	506.32	438.66	55.81	25.74	776.32	86.85	161.07	10.2952	2.18049	1.23321	6.14	3.32324	0.496552	3.78	10.04	2.57	41.94	13.16
20_MIN_Data_Point_57	2240	7.5	3.66	17.86	60.09	0.22	3.97	0.55	3.94	0.37	1.36	100	354.9	497.41	444.81	58.17	24.62	764.7	87.2	162.76	11.3927	2.12927	1.09849	6.09	3.3507	0.526897	3.92	10.93	2.68	42.64	13.02
20_MIN_Data_Point_58	2280	7.15	3.54	17.52	59.6	0.24	4.54	0.56	4.25	0.34	1.78	100	346.54	526.59	428.64	54.47	23.94	817.38	73.49	139.28	10.6715	1.94634	1.05094	5.85	3.30493	0.382759	3.6	10.23	2.49	39.29	12.21
20_MIN_Data_Point_59	2320	6.45	3.41	17.04	56.87	0.32	6.05	0.7	5.63	0.35	2.69	100	291.39	651.75	323.97	41.53	20.67	934.51	75.67	144.5	10.8988	2.3122	1.05094	6.17	3.12183	0.481379	3.38	7.74	1.89	32.15	9.69
20_MIN_Data_Point_60	2360	6.2	3.4	17.25	56.03	0.41	6.4	0.69	5.81	0.4	2.93	100	279.99	655.64	301.76	37.12	19.27	983.4	75.45	143.67	11.6357	2.50976	1.10642	6.12	3.0669	0.451034	3.43	6.97	1.81	28.84	8.06
20_MIN_Data_Point_61	2400	6.42	3.48	17.34	56.77	0.36	6	0.7	5.5	0.32	2.64	100	286.06	561.97	327.44	38.82	19.33	871.54	62.99	121.29	9.55829	2.18049	1.01132	5.73	2.6	0.36	2.77	8.08	1.83	29.92	9
20_MIN_Data_Point_62	2440	6.8	3.49	17.54	57.65	0.33	5.5	0.6	5.06	0.33	2.23	100	299.79	617.86	368.79	46.15	21.65	901.76	79.84	155.76	11.9179	2.41463	1.20943	6.88	3.39648	0.504138	3.61	8.44	2.01	33.93	10.41
20_MIN_Data_Point_63	2480	7.71	3.54	17.64	60.09	0.28	4.02	0.52	4.07	0.34	1.32	100	323.01	569.46	400.27	50.54	23.9	856.92	80.07	155.96	11.181	2.4439	1.11434	6.48	3.4331	0.458621	3.51	9.43	2.18	37.4	10.93
20_MIN_Data_Point_64	2520	7.5	3.65	17.77	59.91	0.22	4.06	0.56	4.2	0.35	1.31	100	351.43	511.22	446.55	57.82	24.53	775.47	85.43	161.35	10.7263	2.26829	1.20151	6.21	3.4331	0.534483	3.78	9.54	2.42	42.68	13.33
20_MIN_Data_Point_65	2560	7.2	3.53	17.5	59.67	0.2	4.55	0.55	4.26	0.37	1.7	100	362.93	532.3	468.7	62	26.56	861.98	91.52	168.12	11.7297	2.15122	1.26491	6.8	3.25915	0.488966	3.77	10.03	2.7	42.67	12.97
20_MIN_Data_Point_66	2600	6.95	3.47	17.41	58.63	0.28	5.09	0.59	4.71	0.29	2.11	100	319.79	588.74	386.83	49.11	21.45	898.82	78.76	148.84	11.6278	2.31951	1.16981	6.88	3.05775	0.428276	3.37	8.66	2.28	36.65	11.69
20_MIN_Data_Point_67	2640	5.91	3.23	17.04	55.42	0.39	7.14	0.74	6.01	0.36	3.29	100	307.13	612.13	370.58	45.48	20.62	947.15	70.06	134.55	10.4284	2.26829	1.15396	6.23	2.63662	0.451034	2.78	8.1	2.09	33.62	10.31
20_MIN_Data_Point_68	2680	7.46	3.66	17.77	59.69	0.31	4.35	0.57	3.9	0.34	1.47	100	284.5	718.17	331.57	41.98	20	1148.37	83.59	160.9	12.2315	2.62683	1.3283	6.8	3.67113	0.534483	3.52	7.98	1.82	31.59	9.69
20_MIN_Data_Point_69	2720	7.45	3.59	18	59.87	0.27	4.13	0.56	3.96	0.31	1.39	100	324.06	624.01	410.21	48.92	23.31	1004.7	76.6	143.87	10.5539	2.23902	1.13811	6.55	3.58873	0.458621	3.31	8.98	2.19	36	11.08
20_MIN_Data_Point_70	2760	7.6	3.62	17.85	59.65	0.29	4.32	0.54	3.97	0.36	1.31	100	312.9	617.16	366.39	45.92	21.83	995.43	75.34	140.62	11.2202	2.33415	1.20943	6.14	3.41479	0.481379	3.14	8.94	2.26	35.93	10.91
20_MIN_Data_Point_71	2800	7.52	3.48	17.64	59.82	0.32	4.35	0.55	4.08	0.29	1.48	100	294.02	743.61	334.03	41.7	19.49	1110.5	80.53	155.31	11.9492	2.53171	1.21736	6.53	3.27746	0.557241	4.07	7.32	1.84	31.5	8.98
20_MIN_Data_Point_72	2840	5.62	3.34	16.58	54.74	0.47	7.57	0.81	6.5	0.35	3.56	100	282.73	615.77	313.67	36.27	18.59	974.47	56.4	111.47	9.55045	2.04878	0.94	5.4	2.87465	0.375172	2.92	6.65	1.66	27.46	8.18
20_MIN_Data_Point_73	2880	6.94	3.47	17.14	58.74	0.25	5.38	0.56	4.38	0.28	2.39	100	296.53	544.95	358.65	46.29	21.06	927.44	70.78	130.2	9.80131	2.07073	1.04302	5.87	2.81972	0.443448	3.25	8.28	2.08	34.99	10.24
20_MIN_Data_Point_74	2920	7.48	3.58	17.77	59.92	0.21	4.38	0.55	3.66	0.31	1.67	100	330.19	563.78	397.8	49.58	22.87	961.55	77.79	148.2	10.0914	2.1878	1.16189	5.93	3.25	0.413103	3.7	8.7	2.29	36.3	11.53
20_MIN_Data_Point_75	2960	7.56	3.51	17.84	59.73	0.24	4.4	0.51	3.94	0.32	1.46	100	332.82	574.28	397.71	50.64	24.13	1002.93	86.56	163.2	11.8081	2.26098	1.28868	7.04	3.51549	0.481379	3.39	9.25	2.25	38.82	11.73
20_MIN_Data_Point_76	3000	7.64	3.58	18.01	59.45	0.24	4.4	0.54	3.89	0.28	1.52	100	322.85	647.78	392.64	48.43	23.11	1021.06	88.83	164.5	11.7533	2.66341	1.20943	6.48	3.28662	0.51931	3.46	8.67	2.42	37.3	11.5
20_MIN_Data_Point_77	3040	7.49	3.57	17.77	59.8	0.2	4.36	0.54	3.8	0.29	1.71	100	343.06	631.53	400.11	49.94	23.39	1003.97	81.52	154.26	10.5304	2.36341	1.04302	6.38	3.1493	0.435862	2.88	7.73	2.34	34.55	10.69
20_MIN_Data_Point_78	3080	7.2	3.65	17.69	58.67	0.19	4.95	0.52	4.36	0.32	2	100	324.68	576.01	397.18	49.48	22.48	907.81	72.85	139.36	9.66804	2.26829	1.16189	5.66	2.98451	0.443448	2.77	8.43	2.1	35.7	10.71
20_MIN_Data_Point_79	3120	6.9	3.51	17.44	58.32	0.26	5.12	0.58	4.9	0.33	2.16	100	309.71	551.48	378.57	46.85	22.59	904.88	74.76	141.22	9.91106	2.23171	1.04302	5.66	3.19507	0.466207	3.36	8.89	2.35	36.05	10.62
20_MIN_Data_Point_80	3160	7.13	3.48	17.97	58.99	0.2	4.78	0.52	4.34	0.33	1.79	100	321.37	604.57	388.54	47.17	22.66	900.19	72.39	138.76	9.58965	2.03415	0.995472	6.39	2.99366	0.390345	3.34	8.65	2.34	35.4	10.69
20_MIN_Data_Point_81	3200	7.41	3.65	17.93	59.99	0.2	4.11	0.55	3.92	0.37	1.41	100	319.32	664.44	383.19	48.16	22.27	949.23	86.74	163.84	12.302	2.34878	1.12226	6.51	3.0669	0.504138	3.31	8.28	1.94	35.6	10.83
20_MIN_Data_Point_82	3240	7.58	3.59	17.98	59.67	0.23	4.29	0.51	4.01	0.29	1.37	100	314.62	639.18	378.35	46.71	21.56	873.33	84.28	159.23	11.4475	2.53171	1.15396	6.67	3.64366	0.466207	3.6	8.45	2.19	36.02	10.57
20_MIN_Data_Point_83	3280	7.32	3.6	17.55	59.67	0.22	4.52	0.53	4.23	0.31	1.57	100	333.38	580.24	408.5	50.78	24.28	861.16	81.86	154.84	10.4755	2.41463	1.10642	6.11	3.25	0.481379	3.73	9.02	2.34	38.39	11.1
20_MIN_Data_Point_84	3320	6.5	3.44	17.46	56.93	0.36	5.93	0.72	5.54	0.35	2.3	100	332	539.2	419.68	53	24.37	836.68	82.46	155.51	10.9537	2.3122	1.11434	6.22	3.39648	0.466207	3.47	9.11	2.19	37.76	12.01
20_MIN_Data_Point_85	3360	6.88	3.52	17.45	58.66	0.2	5.16	0.61	4.74	0.39	1.92	100	323.04	623.25	404.96	51.25	23.14	952.62	82.31	155.76	10.9929	2.40732	1.20151	6.76	3.42394	0.488966	3.2	9.03	2.28	36.98	11.17
20_MIN_Data_Point_86	3400	7.3	3.61	17.9	59.39	0.27	4.53	0.52	4.03	0.35	1.63	100	322.24	621.64	394.91	48.9	22.65	974.97	86.76	160.03	11.0869	2.37073	1.25698	7.09	3.57958	0.549655	3.72	8.72	2.45	36.73	11.56
20_MIN_Data_Point_87	3440	7.19	3.44	17.83	59.29	0.25	4.65	0.55	4.28	0.32	1.72	100	329.34	595.42	411.57	51.65	24.01	962.99	84.13	158.9	11.0164	2.37073	1.11434	6.71	3.48803	0.458621	4.26	8.47	2.12	37.42	11.72
20_MIN_Data_Point_88	3480	6.87	3.44	17.68	58.12	0.27	5.39	0.62	4.77	0.36	2.02	100	325.97	570.25	408.09	51.66	23.47	898.14	78.62	147.32	10.6244	2.26098	1.10642	6.35	3.37817	0.428276	3.53	8.92	2.31	36.75	10.81
20_MIN_Data_Point_89	3520	6.17	3.36	17.15	56.54	0.4	6.4	0.7	5.82	0.33	2.65	100	314.29	604.22	397.02	47.97	22.16	953.14	77.87	149.73	10.8282	2.43659	1.14604	5.95	3.19507	0.488966	3.22	8.25	2.21	36.12	11.04
20_MIN_Data_Point_90	3560	7.28	3.52	17.76	59.77	0.26	4.49	0.57	3.97	0.32	1.61	100	311.26	634.35	377.55	46.49	22.28	1044.5	81.14	153.65	10.6871	2.50244	1.13019	6.8	3.81761	0.496552	3.37	8.77	2.08	34.77	10.4
20_MIN_Data_Point_91	3600	7.36	3.5	18.05	59.64	0.24	4.4	0.55	3.97	0.36	1.46	100	334.73	558.63	432.33	54.47	24.75	997.16	84.22	156.32	10.985	2.1878	1.13811	6.52	3.25915	0.557241	3.42	9.42	2.57	38.31	11.94
20_MIN_Data_Point_92	3640	5.86	3.18	17.08	56.22	0.32	6.85	0.71	5.67	0.33	3.31	100	249.86	750.61	297.9	35.88	17.9	1235.56	77.31	151.58	11.7768	2.64878	1.20943	6.84	3.20423	0.405517	3.67	7.11	1.57	27.19	8.34
20_MIN_Data_Point_93	3680	7.16	3.57	17.88	60.03	0.23	4.55	0.52	3.58	0.29	1.72	100	336.63	537.39	435.1	54.79	24.22	974.18	76.7	139.19	10.1619	2.0122	1.13019	6.47	3.28662	0.481379	3.25	9.71	2.44	39.48	12.96
20_MIN_Data_Point_94	3720	7.42	3.53	17.97	59.85	0.2	4.36	0.54	3.93	0.35	1.38	100	338.43	531.75	451.89	56.09	24.16	880.15	87.17	163.55	10.8988	2.15122	1.16189	6.44	3.62535	0.488966	3.94	9.47	2.59	41.86	12.88
20_MIN_Data_Point_95	3760	7.48	3.61	17.92	59.94	0.19	4.29	0.5	4.03	0.33	1.24	100	350.61	552.29	467.92	57.87	25.76	879.5	93.05	174.71	11.3299	2.36341	1.26491	7.19	3.66197	0.451034	4.12	10.42	2.77	42.14	13.08
20_MIN_Data_Point_96	3800	7.49	3.64	18.08	59.55	0.21	4.33	0.51	4.15	0.36	1.21	100	333.86	539.81	454.57	57.43	24.49	782.37	90.93	170.28	12.2707	2.4878	1.25698	6.36	3.70775	0.473793	3.81	10.39	2.44	41.2	11.79
20_MIN_Data_Point_97	3840	7.38	3.72	18.19	59.62	0.25	4.06	0.54	4.18	0.33	1.26	100	339.84	533.04	445.19	54.01	24.53	721.1	86.48	159.01	10.9066	2.23171	1.19358	6.09	3.59789	0.435862	3.54	9.56	2.49	39.21	12.69
20_MIN_Data_Point_98	3880	7.58	3.65	18.15	59.49	0.19	4.27	0.55	4.06	0.33	1.26	100	347.49	552.76	443.05	55.28	25.26	719.25	88.03	165.12	11.5886	2.4	1.20151	6.38	3.48803	0.473793	3.93	9.21	2.48	40.91	12.78
20_MIN_Data_Point_99	3920	7.43	3.72	18.18	59.56	0.2	4.09	0.55	4.09	0.4	1.3	100	333.03	536.53	437.91	54.81	25.46	715.97	88.06	166.21	11.6749	2.53902	1.12226	7.31	3.19507	0.51931	3.88	9.96	2.58	40.44	11.87
20_MIN_Data_Point_100	3960	7.79	3.75	18.05	59.95	0.17	3.96	0.48	3.86	0.3	1.23	100	349.05	535.32	412.14	50.55	25.2	699.08	82.74	155.71	10.3344	2.28293	1.13019	6.07	3.39648	0.443448	3.4	8.48	2.25	37.17	11.13
20_MIN_Data_Point_101	4000	7.75	3.79	17.94	59.91	0.19	3.86	0.53	3.96	0.31	1.27	100	346.82	536.86	447.57	56.47	25.17	698.59	88.62	163.57	11.7533	2.32683	1.16189	6.01	3.25915	0.458621	3.27	9.76	2.41	39.92	12.36

## Sheet: 120 minutes
Sample	Distance (micron)	K2O	Na2O	Al2O3	SiO2	P2O5	CaO	TiO2	FeO	Cl	MgO	Total	Rb	Sr	Zr	Nb	Cs	Ba	La	Ce	Sm	Eu	Tb	Dy	Er	Tm	Yb	Hf	Ta	Th	U
120_MIN_Data_Point_01	0	7.12	3.38	17.55	59.59	0.19	5.16	0.54	4.08	0.27	2.12	100	317.91	624.49	454.585	49.0396	17.4938	1066.19	77.28	138.182	10.4062	2.72571	1.25526	6.2682	3.32746	0.620806	3.78953	8.73	2.28	37.42	10.87
120_MIN_Data_Point_02	40	6.87	3.31	17.49	59.55	0.29	5.24	0.53	4.28	0.27	2.16	100	326.09	617.64	454.545	48.7796	17.1238	1056.22	76.33	135.452	10.2448	2.77143	1.17632	6.7554	3.24	0.616935	3.71395	9.75	2.19	37.14	11.26
120_MIN_Data_Point_03	80	7.03	3.4	17.68	59.55	0.25	5.12	0.53	4.14	0.27	2.03	100	318.05	589.35	457.115	50.4196	15.3238	975.28	74.45	130.842	10.25	2.77714	1.17105	6.5292	3.40763	0.570484	3.81279	9.64	2.13	40.12	11.65
120_MIN_Data_Point_04	120	7.08	3.44	17.48	59.6	0.22	5.15	0.58	4.19	0.28	1.98	100	316.55	597.15	444.805	51.6996	16.9638	988.59	80.17	143.752	10.5417	2.86286	1.20789	6.825	3.60441	0.651774	3.84186	10.35	2.52	38.89	11.87
120_MIN_Data_Point_05	160	6.95	3.49	17.65	58.49	0.3	5.51	0.58	4.49	0.29	2.24	100	308.23	605.58	429.935	48.3096	16.0138	998.38	88.54	161.222	11.5104	2.92571	1.34474	7.086	4.04898	0.582097	3.67907	8.35	2.31	38.26	11.6
120_MIN_Data_Point_06	200	7.28	3.45	17.71	59.78	0.28	4.91	0.55	3.97	0.29	1.78	100	340.43	589.79	471.345	54.4096	17.8638	980.43	86.86	157.452	11.1667	2.90857	1.27632	6.535	3.74288	0.613065	3.58605	9.55	2.4	40.37	12.51
120_MIN_Data_Point_07	240	7.31	3.45	17.68	59.63	0.29	4.89	0.54	4.11	0.31	1.81	100	329.58	575.58	472.815	58.1396	19.4838	968.6	89.79	163.072	11.5521	2.88	1.31316	7.202	3.89593	0.59371	3.72558	10.25	2.44	41.25	12.45
120_MIN_Data_Point_08	280	7.52	3.47	17.88	59.91	0.27	4.6	0.51	3.82	0.3	1.72	100	330.69	552.26	465.415	55.2896	17.4938	924.09	83.31	149.542	10.6927	2.68	1.23947	6.6974	3.66271	0.655645	3.60349	10.75	2.53	40.42	13.2
120_MIN_Data_Point_09	320	7.3	3.5	17.6	59.95	0.27	4.85	0.51	3.95	0.29	1.77	100	329.7	581.57	457.505	55.9196	17.1038	976.05	86.73	157.312	10.6042	2.94857	1.22895	6.97	3.33475	0.647903	4.30698	10.49	2.61	40.73	12.73
120_MIN_Data_Point_10	360	7.01	3.51	17.61	58.8	0.31	5.15	0.59	4.74	0.33	1.96	100	337.57	583.72	469.415	55.4896	19.1538	942.61	87.41	156.532	10.4792	3.08571	1.22368	7.0976	3.91051	0.663387	4.30116	10.84	2.74	43.22	12.96
120_MIN_Data_Point_11	400	7.12	3.51	17.5	59.01	0.31	5.1	0.59	4.62	0.3	1.93	100	334.21	555.76	463.555	57.8796	17.4538	870.06	84.86	153.042	10.625	2.62857	1.16053	6.4944	3.47322	0.585968	3.71977	9.88	2.53	39.68	12.64
120_MIN_Data_Point_12	440	7.4	3.42	17.57	59.96	0.25	4.68	0.58	4.15	0.27	1.71	100	349.49	579.08	478.645	56.2196	17.8938	886.77	93.64	170.362	11.6875	2.96571	1.21842	7.0396	3.75746	0.616935	3.87093	9.1	2.37	41.02	12.84
120_MIN_Data_Point_13	480	7.59	3.5	17.98	59.88	0.25	4.47	0.53	4.03	0.33	1.45	100	337.01	558.64	464.545	55.7896	20.0638	849.3	91.25	169.052	10.6458	2.82286	1.32368	6.7554	3.68458	0.628548	3.6093	8.97	2.53	41.85	13.77
120_MIN_Data_Point_14	520	7.7	3.67	17.98	59.77	0.23	4.36	0.56	3.99	0.32	1.41	100	342.41	559.43	472.965	57.1496	19.6738	815.76	93.21	166.302	11.5729	3.20571	1.32895	6.6626	3.92508	0.651774	3.92326	9.29	2.77	40.19	13.02
120_MIN_Data_Point_15	560	7.71	3.7	17.83	59.93	0.27	4.25	0.55	4.06	0.3	1.4	100	355.63	545.59	477.005	57.3996	19.7338	834.91	91.88	172.942	12.5	2.94857	1.28684	7.1846	3.84492	0.63629	3.63837	9.96	2.61	42.72	12.7
120_MIN_Data_Point_16	600	7.76	3.6	17.9	59.94	0.28	4.22	0.55	3.97	0.36	1.44	100	353.08	546.49	473.645	58.0496	20.5238	843.04	94.17	171.922	11.3594	2.94857	1.29211	6.8656	3.93966	0.628548	4.27209	9.09	2.5	40.97	13.45
120_MIN_Data_Point_17	640	7.72	3.68	17.94	59.83	0.19	4.41	0.55	4	0.28	1.4	100	346.1	534.02	464.905	58.8796	19.8438	800.57	93.94	167.642	11.3906	2.83429	1.27105	7.2716	3.64085	0.605323	4.34767	9.6	2.52	40.78	12.66
120_MIN_Data_Point_18	680	7.56	3.62	18.07	59.77	0.22	4.3	0.54	4.1	0.32	1.5	100	336.77	527.39	456.345	56.3996	19.0738	784.47	90.04	167.632	10.5469	3.03429	1.27105	6.8192	4.05627	0.644032	4.09767	9.97	2.34	42.79	12.68
120_MIN_Data_Point_19	720	7.58	3.64	17.85	59.77	0.27	4.42	0.54	4.06	0.33	1.54	100	344.66	536.48	462.945	58.5496	18.2038	811.23	90.12	166.282	11.4583	2.77714	1.33421	6.6626	3.9761	0.605323	3.55698	8.87	2.37	41.28	13.83
120_MIN_Data_Point_20	760	7.6	3.61	17.88	59.65	0.24	4.39	0.57	4.22	0.29	1.55	100	346.13	553.14	472.345	59.1596	18.1538	830.57	93.21	167.222	11.9531	2.68	1.22895	6.7206	3.84492	0.644032	4.14419	10.22	2.33	40.39	12.94
120_MIN_Data_Point_21	800	7.61	3.59	17.92	59.71	0.25	4.39	0.53	4.12	0.3	1.58	100	347.57	578.37	453.445	55.2996	19.0638	855.67	89.75	167.592	10.6615	2.92	1.18684	6.6452	3.49508	0.640161	3.86512	8.74	2.41	39.04	12.88
120_MIN_Data_Point_22	840	7.63	3.57	17.97	59.76	0.26	4.39	0.5	4.02	0.3	1.6	100	327.51	584.11	436.375	55.2396	19.2138	875.91	89.52	163.552	11.7656	2.96	1.21316	6.332	3.74288	0.647903	4.24302	8.95	2.34	39.73	13.48
120_MIN_Data_Point_23	880	7.65	3.67	17.88	59.83	0.28	4.35	0.55	3.94	0.31	1.53	100	329.44	602.09	443.765	53.6296	17.1338	900.93	90.91	169.322	10.3177	3.08571	1.41842	6.6916	3.57525	0.620806	3.65581	8.53	2.26	37.69	11.75
120_MIN_Data_Point_24	920	7.63	3.55	17.75	60	0.33	4.28	0.52	4.11	0.31	1.52	100	344.61	603.55	448.185	55.1696	17.7638	905.34	93.74	170.962	10.7396	2.77714	1.33947	6.7786	4.1	0.616935	3.61512	9.57	2.5	39.5	12.87
120_MIN_Data_Point_25	960	7.61	3.6	17.79	59.86	0.24	4.35	0.6	4.12	0.29	1.54	100	337.02	592.38	446.185	53.8796	17.5338	866.8	87.05	167.972	10.5729	2.97143	1.27632	7.2078	3.57525	0.570484	3.97558	9.86	2.24	37.96	11.71
120_MIN_Data_Point_26	1000	7.56	3.65	17.81	60.05	0.21	4.42	0.52	3.92	0.3	1.56	100	330.78	559.43	456.125	57.0696	17.6538	847.1	87.29	162.002	10.0365	3.02286	1.22895	6.8888	3.83763	0.589839	3.83605	8.82	2.27	40.2	12.71
120_MIN_Data_Point_27	1040	7.71	3.63	17.76	59.89	0.24	4.39	0.55	4.03	0.33	1.47	100	344.32	548.99	464.835	56.9896	19.4438	837.56	89.19	162.602	11.25	2.77714	1.27105	6.5988	3.45864	0.601452	3.4	9.21	2.48	42.12	13.39
120_MIN_Data_Point_28	1080	7.47	3.67	17.91	59.77	0.3	4.42	0.57	4.14	0.31	1.43	100	347.42	550.9	468.625	58.5496	20.3538	849.58	93.94	177.932	12.3021	2.93143	1.32368	7.289	3.61898	0.555	4.15	9.23	2.44	40.72	14.01
120_MIN_Data_Point_29	1120	7.79	3.64	17.88	59.75	0.32	4.37	0.57	3.87	0.33	1.47	100	342.76	527.34	456.105	57.3196	18.3038	822.92	94.63	175.642	10.7917	3.04571	1.31842	6.97	3.98339	0.574355	3.71395	9.96	2.46	41.39	12.83
120_MIN_Data_Point_30	1160	7.7	3.6	18.12	59.71	0.31	4.26	0.56	3.94	0.32	1.49	100	345.27	534.65	463.205	59.5096	19.6738	818.87	91.87	172.472	11.3385	2.77143	1.27632	7.3064	3.69915	0.609194	4.03953	8.78	2.73	41.39	12.97
120_MIN_Data_Point_31	1200	7.39	3.52	17.72	59.01	0.23	4.85	0.58	4.51	0.34	1.84	100	337.75	596.33	449.035	53.4796	19.4338	882.81	86.94	163.402	12.026	3.01714	1.22368	7.0164	3.60441	0.671129	3.88256	8.46	2.38	39.14	13.05
120_MIN_Data_Point_32	1240	7.19	3.55	17.57	58.82	0.31	5	0.53	4.81	0.32	1.88	100	315.6	626.98	413.515	49.7796	16.3538	944.43	92.9	169.132	11.5052	3.01714	1.30263	7.434	4.1	0.585968	3.61512	8.83	2.26	35.58	11.21
120_MIN_Data_Point_33	1280	7.45	3.63	18.23	59.57	0.28	4.61	0.5	3.83	0.31	1.59	100	335.09	558.39	456.615	56.2096	18.0038	865.45	82.81	146.042	10	2.57143	1.17632	6.5814	3.62627	0.597581	3.5686	9.23	2.41	39.66	12.01
120_MIN_Data_Point_34	1320	7.41	3.73	18.25	59.05	0.28	4.64	0.52	4.15	0.32	1.64	100	338.19	619.85	439.855	52.2296	18.1438	913.92	91.69	162.022	10.849	2.67429	1.19211	6.3842	3.76475	0.613065	3.77791	8.17	2.28	38.69	12.32
120_MIN_Data_Point_35	1360	7.1	3.52	17.79	58.72	0.32	5.09	0.57	4.61	0.33	1.95	100	325.42	610.09	418.185	51.0996	16.2438	894.28	87.88	164.302	11.2969	2.73714	1.35	6.8598	3.76475	0.601452	4.09767	8.77	2.3	37.16	12.75
120_MIN_Data_Point_36	1400	7.24	3.56	17.82	59.52	0.27	4.72	0.58	4.19	0.32	1.79	100	330.79	552.85	431.705	52.1996	19.8838	841.71	81.33	145.502	11.151	2.88	1.22895	6.3436	3.90322	0.644032	3.78953	9.09	2.25	37.24	11.98
120_MIN_Data_Point_37	1440	7.62	3.52	17.86	59.79	0.23	4.54	0.51	3.97	0.29	1.67	100	352.81	578.3	441.995	53.9796	19.5138	893.57	85.72	156.722	11.1771	3.01714	1.26053	6.6162	3.9761	0.558871	4.30698	8.43	2.44	37.96	12
120_MIN_Data_Point_38	1480	7.46	3.61	17.6	59.39	0.32	4.69	0.57	4.2	0.37	1.8	100	340.51	602.22	431.315	52.4596	18.5238	914.86	89.24	160.882	11.3542	2.85714	1.30263	6.9004	3.58983	0.640161	4.03372	8.58	2.26	38.48	12.44
120_MIN_Data_Point_39	1520	7.25	3.47	17.55	59.65	0.29	4.76	0.57	4.32	0.31	1.84	100	329.57	607.47	428.235	53.5496	19.4638	922.21	88.8	168.692	11.5469	2.78286	1.21316	7.0918	4.02712	0.59371	3.58605	8.53	2.3	38.09	12.05
120_MIN_Data_Point_40	1560	7.23	3.57	17.47	58.94	0.33	5.05	0.61	4.61	0.31	1.89	100	336.03	566.19	416.815	49.7996	17.9638	874.31	84.55	155.112	10.901	3.06286	1.20789	6.7786	3.35661	0.582097	3.90581	9.1	2.09	37.73	11.37
120_MIN_Data_Point_41	1600	7.49	3.6	17.57	59.37	0.26	4.77	0.55	4.27	0.31	1.8	100	354.83	591.56	442.785	54.7696	20.6238	885.9	89.48	165.012	11.2865	2.83429	1.15	6.6568	3.53881	0.616935	4.46977	9.62	2.26	37.76	12.83
120_MIN_Data_Point_42	1640	7.5	3.58	17.77	59.71	0.31	4.5	0.54	4.1	0.31	1.67	100	335.79	591.01	444.645	54.3696	19.7438	886.62	91.01	172.282	11.1146	2.94857	1.30263	7.55	4.03441	0.605323	4.35349	8.59	2.45	38.61	13.09
120_MIN_Data_Point_43	1680	7.37	3.53	17.7	59.19	0.27	4.75	0.64	4.43	0.34	1.77	100	340.72	591.42	432.825	52.9996	17.4238	887.37	94.18	170.272	10.2656	2.96571	1.27632	7.1556	3.82305	0.59371	3.88837	8.75	2.19	39.6	12.1
120_MIN_Data_Point_44	1720	7.4	3.67	17.55	59.43	0.27	4.65	0.54	4.44	0.34	1.7	100	337.4	593.12	444.675	54.2296	19.3838	889.68	92.74	170.642	11.1979	2.98286	1.30789	6.5466	3.35661	0.655645	3.9	9.21	2.32	39.47	12.85
120_MIN_Data_Point_45	1760	7.34	3.58	17.8	59.55	0.28	4.62	0.56	4.32	0.31	1.63	100	355.23	588.48	433.425	55.6296	18.7938	884.18	88.98	169.202	11.4427	3.06286	1.31842	7.521	3.62627	0.585968	4.06279	9.94	2.5	40.48	13.12
120_MIN_Data_Point_46	1800	7.33	3.66	17.76	58.78	0.23	4.91	0.63	4.56	0.34	1.8	100	333.86	574.59	420.175	53.5896	18.4538	878.16	86.94	162.162	12.4219	2.94286	1.23947	6.6568	3.57525	0.558871	4.02209	7.84	2.24	38.19	12.12
120_MIN_Data_Point_47	1840	7.56	3.5	17.82	59.69	0.25	4.59	0.54	4.02	0.34	1.69	100	337.13	535.31	455.155	55.8696	19.4438	838.91	84.07	155.592	11.0729	2.70857	1.25526	6.1	3.49508	0.582097	3.83023	8.55	2.41	40.04	12.7
120_MIN_Data_Point_48	1880	7.51	3.62	17.81	59.76	0.25	4.56	0.55	4.01	0.32	1.6	100	351.95	619.73	469.075	56.7396	19.8938	913.39	96.53	172.312	12.3021	2.83429	1.31842	6.8656	3.75017	0.628548	4.49302	8.66	2.55	40.67	12.89
120_MIN_Data_Point_49	1920	7.21	3.55	17.61	59.45	0.26	4.85	0.6	4.34	0.36	1.78	100	352.18	605.4	473.275	57.1396	20.0238	901.06	91.31	168.852	11.4844	3.17143	1.36579	7.115	3.81576	0.640161	3.99884	8.58	2.38	40.86	13.12
120_MIN_Data_Point_50	1960	7.29	3.57	17.9	59.71	0.2	4.63	0.54	4.2	0.3	1.67	100	338.88	537.35	444.905	54.2696	19.5938	826.01	79.46	149.612	10.8854	2.52	1.26053	6.448	3.37119	0.63629	3.79535	9.15	2.31	40.11	12.51
120_MIN_Data_Point_51	2000	7.46	3.55	17.98	59.66	0.21	4.58	0.52	4.09	0.3	1.64	100	349.87	569.42	479.225	58.8396	20.8438	900.47	89.56	161.032	10.724	2.85143	1.27105	7.0744	3.5461	0.616935	4.37674	9.92	2.57	42.32	12.88
120_MIN_Data_Point_52	2040	7.62	3.53	18.06	59.62	0.21	4.54	0.51	3.99	0.31	1.61	100	348.84	567.36	474.985	56.6796	19.2538	857.07	89.66	161.302	11.5156	2.93143	1.20789	6.883	3.80847	0.63629	4.30116	9.24	2.46	40.99	13.35
120_MIN_Data_Point_53	2080	7.42	3.55	17.87	59.8	0.28	4.54	0.55	4.05	0.3	1.64	100	343.91	557.7	467.595	56.5096	19.0538	865.55	89.16	159.892	10.9323	2.78286	1.23421	6.5118	3.88864	0.624677	3.79535	9.72	2.6	43.02	13.51
120_MIN_Data_Point_54	2120	7.33	3.51	17.77	59.07	0.25	4.86	0.58	4.48	0.33	1.8	100	345.96	592.15	472.975	56.6496	19.6038	871.91	89.21	163.212	11.3438	2.88571	1.37105	7.0512	3.9761	0.620806	4.05116	9.97	2.56	42.19	13.88
120_MIN_Data_Point_55	2160	7.29	3.49	17.72	58.71	0.24	5.02	0.6	4.7	0.35	1.88	100	349.94	570.75	450.795	53.8796	20.0538	853.85	85.43	158.652	10.9219	2.93714	1.33421	6.796	3.72831	0.675	4.09186	9.35	2.45	40.84	13.02
120_MIN_Data_Point_56	2200	7.27	3.48	17.7	58.53	0.24	5.09	0.61	4.81	0.36	1.92	100	356.92	627.45	457.725	59.6096	18.8038	925.76	93.38	177.482	11.9635	3.16	1.31316	6.7438	3.72831	0.647903	4.04535	9.83	2.31	39.98	12.99
120_MIN_Data_Point_57	2240	7.15	3.65	17.72	58.48	0.31	5.19	0.58	4.77	0.33	1.81	100	314.29	558.76	430.875	49.6596	17.9338	851.44	90.9	159.282	11.5104	2.97143	1.30263	7.1092	3.51695	0.644032	3.81279	9.17	2.37	40.44	12.27
120_MIN_Data_Point_58	2280	7.25	3.47	17.67	58.34	0.23	5.17	0.62	4.92	0.37	1.96	100	310.87	623.05	438.845	54.3396	17.7138	856.46	91.76	174.942	12.0469	3.01714	1.33947	7.028	3.82305	0.628548	4.1093	8.96	2.25	38.75	12.05
120_MIN_Data_Point_59	2320	7.21	3.48	17.71	59.35	0.29	4.87	0.55	4.5	0.3	1.73	100	340.91	612.92	445.315	53.6396	18.8038	905.98	89.64	165.242	11.7083	2.86857	1.30789	6.6742	3.99797	0.632419	4.2314	9.61	2.12	41.54	13.05
120_MIN_Data_Point_60	2360	7.27	3.5	17.68	59.2	0.3	4.85	0.58	4.53	0.32	1.77	100	337.64	582.45	455.145	56.1996	20.2738	886.61	88.69	166.712	11.1667	2.96	1.20263	7.028	3.56797	0.601452	4.15	8.69	2.4	38.79	12.57
120_MIN_Data_Point_61	2400	7.34	3.52	17.65	59.05	0.31	4.83	0.6	4.56	0.34	1.8	100	339.25	571.42	433.025	51.5196	18.3538	846.15	87.11	158.882	10.8438	2.91429	1.21842	6.8598	3.75746	0.647903	3.88837	8.37	2.13	38.13	12.04
120_MIN_Data_Point_62	2440	7.32	3.58	17.63	58.9	0.34	5	0.56	4.56	0.34	1.75	100	335.44	592.29	437.315	52.6496	18.2238	898.12	91.91	168.962	11.1719	3	1.30789	7.231	3.77203	0.63629	3.84186	9.07	2.47	39.88	11.99
120_MIN_Data_Point_63	2480	7.43	3.61	17.61	59.5	0.22	4.64	0.57	4.35	0.32	1.74	100	357.16	636.37	464.535	56.4696	20.4038	877.95	94.5	168.992	11.5365	2.80571	1.30263	7.0048	3.70644	0.628548	3.96395	9.62	2.42	39.67	12.41
120_MIN_Data_Point_64	2520	7.5	3.6	17.87	59.66	0.26	4.49	0.57	4.1	0.35	1.59	100	371.23	637.79	485.355	58.0496	21.5738	891.98	88.42	164.592	11.2135	2.80571	1.32368	7.0744	3.69915	0.624677	3.94651	8.96	2.49	41.65	12.58
120_MIN_Data_Point_65	2560	7.59	3.6	17.87	59.62	0.24	4.42	0.53	4.19	0.33	1.61	100	365.77	592.83	469.375	58.8196	19.6238	863.43	89.49	165.892	11.1875	2.90857	1.26579	6.941	3.60441	0.624677	4.08605	9.14	2.39	41.28	12.99
120_MIN_Data_Point_66	2600	7.6	3.58	17.87	59.62	0.24	4.5	0.53	4.11	0.33	1.63	100	330.95	540.29	442.205	53.3896	19.5338	822.43	85.61	148.082	11.2031	2.92571	1.26579	6.854	3.88136	0.597581	3.85349	9.47	2.58	39.06	12.71
120_MIN_Data_Point_67	2640	7.6	3.56	17.88	59.62	0.24	4.58	0.53	4.02	0.34	1.64	100	335.76	558.46	454.735	55.2996	19.4938	806.34	81.7	149.582	10.5677	2.73714	1.21316	6.6916	3.64085	0.620806	3.90581	9.31	2.3	41.26	12.95
120_MIN_Data_Point_68	2680	7.41	3.64	17.92	59.39	0.22	4.62	0.55	4.32	0.3	1.61	100	337.19	583.49	462.325	55.8596	19.4138	839.39	86.12	158.692	10.5104	2.84	1.26579	6.883	3.69915	0.63629	3.87093	8.29	2.32	39.15	12.13
120_MIN_Data_Point_69	2720	7.48	3.62	17.99	59.34	0.22	4.68	0.58	4.1	0.33	1.66	100	335.19	590.61	430.385	50.3496	17.9738	812.49	84.89	160.312	11.5156	2.94286	1.22368	6.9642	3.75746	0.609194	4.2314	8.83	2.31	39.33	12.69
120_MIN_Data_Point_70	2760	7.7	3.54	17.97	59.48	0.31	4.43	0.54	4.12	0.34	1.59	100	341.4	540.78	449.595	53.7096	19.0738	792.99	83.79	150.352	11.3073	2.96	1.23947	6.9236	3.69186	0.585968	4.20814	9.11	2.33	40.64	12.4
120_MIN_Data_Point_71	2800	7.53	3.62	17.99	59.61	0.29	4.46	0.54	4.07	0.34	1.55	100	336.17	571.25	461.175	56.0196	20.2938	809.15	85.84	155.092	10.7656	2.97714	1.23947	6.8482	3.59712	0.589839	4.03953	9.13	2.4	40.07	12.56
120_MIN_Data_Point_72	2840	7.58	3.53	17.95	59.89	0.27	4.39	0.56	4.1	0.27	1.45	100	350.45	533.36	476.615	58.6496	18.6238	798.62	88.83	167.792	11.3021	2.77143	1.28158	6.8366	3.78661	0.609194	4.02791	9.23	2.46	41.07	13.66
120_MIN_Data_Point_73	2880	7.75	3.58	17.97	59.52	0.21	4.53	0.54	4.12	0.3	1.49	100	335.16	564.26	475.865	59.2496	20.0838	870.64	91.95	165.752	11.224	2.87429	1.26053	6.97	3.91051	0.620806	4.05116	8.94	2.45	41.92	12.95
120_MIN_Data_Point_74	2920	7.65	3.54	17.96	59.92	0.21	4.34	0.56	4	0.33	1.48	100	349.93	554.83	452.645	56.1696	19.3138	842.9	93.6	165.362	11.0052	2.77714	1.31842	7.1788	4.01983	0.613065	4.01047	9.66	2.59	40.54	13.52
120_MIN_Data_Point_75	2960	7.55	3.63	18.02	59.75	0.3	4.35	0.53	4.06	0.34	1.48	100	358.9	583.72	473.215	59.5596	19.5238	804.99	88.15	159.132	11.1146	2.61714	1.33421	6.8192	3.82305	0.613065	4.09767	8.64	2.31	42.25	13.3
120_MIN_Data_Point_76	3000	7.52	3.69	18.03	59.78	0.21	4.29	0.5	4.11	0.33	1.54	100	354.11	616.47	455.015	59.2896	19.2238	811.18	89.13	163.852	11.5885	2.89714	1.31316	7.3006	3.74288	0.63629	4.2314	9.88	2.62	41.8	13.03
120_MIN_Data_Point_77	3040	7.54	3.67	18.1	59.43	0.22	4.5	0.53	4.19	0.36	1.46	100	350	581.03	443.125	51.1296	18.6738	792.31	85.11	156.652	10.9531	3.03429	1.25526	6.9932	3.75017	0.585968	3.89419	9.46	2.36	41.76	12.41
120_MIN_Data_Point_78	3080	7.43	3.6	17.76	59.35	0.31	4.66	0.57	4.29	0.32	1.72	100	321.26	566.21	417.445	49.7496	17.7938	823.94	87.56	159.202	11.1667	2.81714	1.31842	6.8888	3.50237	0.620806	3.90581	8.09	2.18	38.81	12.97
120_MIN_Data_Point_79	3120	7.04	3.62	17.79	58.35	0.26	5.2	0.6	4.8	0.35	1.99	100	318.79	640.17	427.395	51.6596	17.6838	840.97	95.74	172.402	11.1302	3.11429	1.31316	7.3122	3.81576	0.667258	4.16744	8.28	2.11	37.79	12.44
120_MIN_Data_Point_80	3160	7.35	3.54	17.52	59.15	0.3	4.9	0.55	4.62	0.35	1.72	100	321.61	578.01	434.185	52.9296	18.9838	833.1	88.94	164.762	11.0729	2.93143	1.29737	7.0628	3.41492	0.613065	4.00465	8.92	2.2	37.51	12.31
120_MIN_Data_Point_81	3200	7.35	3.52	17.7	59.79	0.22	4.64	0.55	4.18	0.34	1.69	100	322.86	560.72	448.095	54.3696	19.6438	843.28	82.96	152.472	10.3646	2.76	1.29737	6.6742	3.49508	0.582097	4.1093	8.85	2.38	39.29	12.51
120_MIN_Data_Point_82	3240	7.43	3.47	17.85	59.52	0.25	4.62	0.56	4.27	0.32	1.69	100	316.64	538.05	424.165	50.5796	17.0838	746.07	79.72	149.812	10.526	2.74286	1.22368	6.593	3.67	0.578226	3.86512	9.27	2.33	40.4	12.83
120_MIN_Data_Point_83	3280	7.23	3.54	17.82	59.1	0.29	4.74	0.55	4.6	0.35	1.78	100	352.53	629.62	460.125	55.3396	18.4038	864.95	88.77	164.112	11.3281	3.04	1.29737	7.1556	3.61898	0.597581	4.01047	9.19	2.32	39.73	13.06
120_MIN_Data_Point_84	3320	7.34	3.52	17.66	59.53	0.23	4.74	0.56	4.37	0.33	1.71	100	338.03	634.19	442.155	53.4596	18.0638	863.27	91.14	166.862	11.2812	3.02857	1.35526	7.0396	3.78661	0.616935	4.24302	9.19	2.47	40.55	12.16
120_MIN_Data_Point_85	3360	7.4	3.43	17.77	59.67	0.26	4.57	0.57	4.38	0.33	1.63	100	348.56	605.53	461.475	57.8396	19.9938	873.18	89.66	165.392	10.599	3.06286	1.34474	7.0686	3.93237	0.605323	4.1093	8.96	2.54	41.27	13.43
120_MIN_Data_Point_86	3400	7.42	3.52	17.88	59.56	0.2	4.6	0.56	4.37	0.29	1.6	100	367.87	630.5	482.055	60.2296	20.8738	891.18	92.2	169.482	10.7604	2.78286	1.32895	7.1788	3.72831	0.609194	4.30116	8.91	2.46	41.33	12.89
120_MIN_Data_Point_87	3440	7.46	3.53	17.87	59.39	0.3	4.63	0.56	4.35	0.3	1.61	100	331.67	559.88	429.335	51.6896	17.8438	799.66	86.43	157.002	11.0052	2.73714	1.27632	6.825	3.43678	0.620806	4.08605	8.77	2.41	40.28	13.07
120_MIN_Data_Point_88	3480	7.49	3.53	18.11	59.55	0.24	4.55	0.57	4.06	0.32	1.59	100	361.18	593.37	475.555	59.1196	20.7738	848.53	90.37	165.342	11.224	2.76571	1.37105	7.1092	4.05627	0.624677	4.09186	9.63	2.58	42.3	13.54
120_MIN_Data_Point_89	3520	7.53	3.53	18.04	59.64	0.27	4.42	0.57	4.22	0.32	1.47	100	332.62	538.71	449.485	55.4296	19.5138	821.33	89.47	165.832	11.0677	2.80571	1.20789	7.1266	3.67	0.663387	4.15	8.74	2.46	42.52	13.77
120_MIN_Data_Point_90	3560	7.48	3.5	18.2	59.72	0.28	4.42	0.52	4.08	0.32	1.47	100	355.54	577.29	469.415	57.0796	19.5138	870.67	88.97	161.602	11.2135	2.70857	1.29737	6.8888	3.58983	0.613065	3.99302	9.17	2.21	41.39	13.17
120_MIN_Data_Point_91	3600	7.45	3.58	18	59.99	0.32	4.4	0.54	3.92	0.32	1.49	100	337.36	572.03	451.535	54.8996	19.3638	831.05	84.1	154.362	10.9375	2.77143	1.33421	6.8018	3.41492	0.597581	3.91744	8.53	2.25	40.34	13.03
120_MIN_Data_Point_92	3640	7.47	3.46	17.88	60.02	0.2	4.52	0.53	3.99	0.36	1.58	100	335.14	560.78	460.075	55.9596	18.3838	858.4	82.31	152.192	10.4896	2.76	1.28158	6.8482	3.75017	0.609194	4.08023	9.18	2.53	42.11	13.54
120_MIN_Data_Point_93	3680	7.41	3.35	18.01	59.95	0.19	4.7	0.56	3.85	0.33	1.65	100	309.23	537.86	427.885	52.4496	18.3138	847.99	81.87	151.082	10.7917	2.82286	1.26579	7.202	3.61898	0.624677	4.01628	9.8	2.41	40.11	13.25
120_MIN_Data_Point_94	3720	7.31	3.41	17.86	59.38	0.36	4.85	0.54	4.22	0.3	1.78	100	347.27	644.21	449.685	54.4596	20.2038	967.13	87.94	161.182	11.0573	2.75429	1.30789	6.7148	3.64085	0.616935	3.80698	8.78	2.26	37.88	12.16
120_MIN_Data_Point_95	3760	7.13	3.37	17.41	59.19	0.26	5.04	0.57	4.66	0.33	2.04	100	333.45	644.75	426.305	52.0796	18.6238	998.29	85.53	159.562	11.2448	2.89714	1.27105	7.0512	3.50966	0.585968	4.01047	8.06	2.17	37.09	12.39
120_MIN_Data_Point_96	3800	6.91	3.32	17.84	58.14	0.36	5.51	0.61	4.75	0.31	2.24	100	328.3	664.06	435.465	52.3996	18.1738	988.03	86.58	159.822	10.6094	2.94286	1.21316	6.709	3.59712	0.582097	3.64419	7.75	2	36.55	11.83
120_MIN_Data_Point_97	3840	7.21	3.37	17.59	59.36	0.24	5.06	0.59	4.23	0.3	2.06	100	349.85	700.56	443.575	54.4296	20.6638	1068.42	88.88	163.862	10.9531	3.04	1.25526	6.854	3.61169	0.578226	3.83023	8.45	2.27	37.3	12.28
120_MIN_Data_Point_98	3880	7.25	3.43	17.79	59.64	0.22	4.93	0.55	3.98	0.28	1.92	100	338.81	657.51	435.925	52.5396	18.4638	986.28	83.81	156.372	10.9583	2.76	1.25526	7.0048	3.67	0.597581	3.6907	8.66	2.17	38.93	12.95
120_MIN_Data_Point_99	3920	7.15	3.37	17.81	59.86	0.25	4.81	0.52	4.01	0.3	1.91	100	323.23	568.29	434.995	52.0596	16.9438	897.49	73.4	134.812	10.3333	2.66286	1.22895	6.5582	3.40763	0.597581	3.66163	9.06	2.34	39.85	12.31
120_MIN_Data_Point_100	3960	7.45	3.42	17.79	59.73	0.25	4.8	0.54	3.92	0.31	1.8	100	350.38	602.57	467.665	56.2596	19.0338	933.88	82.53	148.082	10.2292	2.79429	1.28158	6.5698	3.24	0.605323	4.02209	9.11	2.36	41.62	13.79
120_MIN_Data_Point_101	4000	7.45	3.37	18.03	60.05	0.23	4.62	0.58	3.72	0.3	1.66	100	330.53	561.14	455.535	59.3796	19.3538	918.42	86.87	159.412	11.651	2.89143	1.34474	6.97	3.67	0.597581	3.99302	9.8	2.64	42.85	13.55
120_MIN_Data_Point_102	4040	7.51	3.45	18.07	59.97	0.27	4.5	0.54	3.93	0.32	1.45	100	359.59	578.16	467.795	59.5296	20.3338	897.72	91.72	166.172	11.151	2.84571	1.38158	7.2252	3.61898	0.647903	4.14419	8.97	2.44	41.03	13.81

## Sheet: end-members
Sample	K2O	Na2O	Al2O3	SiO2	P2O5	CaO	TiO2	FeO	Cl	MgO	Total	Rb	Sr	Zr	Nb	Cs	Ba	La	Ce	Sm	Eu	Tb	Dy	Er	Tm	Yb	Hf	Ta	Th	U
Basaltic end_member	7.96	4.05	18.32	60.6	0.15	3.74	0.45	3.46	0.41	1.15	100	372	510.51	506	62	20.53	620.28	97	177.94	12.78	3.2	1.41	7.5	4.14	0.68	4.5	10.93	2.8	45.01	14.28
Phonolitic end_member	4.05	2.16	15.6	52.56	0.63	10.7	0.93	7.68	0.2	5.59	100	180	1007	151.32	14.14	10.7	2018	45.5	88	8.7	1.68	0.9	5.11	2.2	0.32	1.91	3.9	0.75	13.07	3.06
